# Supplementary material for: (Z)-5-Benzene­carbothioyl-1,11-dimethyl-6-phenyl-5H-dibenzo[d,f][1,3]diazepine
Source: Acta Crystallogr Sect E Struct Rep Online. 2011 Jan 12;67(Pt 2):o364. doi: 10.1107/S1600536811000092 (PMC3051548; doi:10.1107/S1600536811000092)
Supplement: Supplementary file 2 [file e-67-0o364-Isup2.hkl]

# 
# h,k,l, Fc-squared, Fo-squared, sigma(Fo-squared) and status flag 
# 
data_I
_shelx_title '  P212121' 
_shelx_refln_list_code          4 
_shelx_F_calc_maximum      153.09 
_exptl_crystal_F_000       880.00 
_reflns_d_resolution_high  0.7607 
 
loop_ 
 _symmetry_equiv_pos_as_xyz 
 'x, y, z' 
 'x+1/2, -y+1/2, -z' 
 '-x, y+1/2, -z+1/2' 
 '-x+1/2, -y, z+1/2' 
 
_cell_length_a     8.7665 
_cell_length_b    11.6054 
_cell_length_c    21.3916 
_cell_angle_alpha  90.000 
_cell_angle_beta   90.000 
_cell_angle_gamma  90.000 
 
_shelx_F_squared_multiplier     1.000 
 
loop_ 
 _refln_index_h 
 _refln_index_k 
 _refln_index_l 
 _refln_F_squared_calc 
 _refln_F_squared_meas 
 _refln_F_squared_sigma 
 _refln_observed_status 
   2   0   0     2196.44     1954.40     20.30 o 
   4   0   0       35.53       50.08      2.58 o 
   6   0   0     3064.98     3118.60     17.41 o 
   8   0   0       36.97       24.65     21.81 o 
  10   0   0      720.50      687.83     32.28 o 
   1   1   0     2711.48     2384.87     20.65 o 
   2   1   0     4870.05     4612.84     65.82 o 
   3   1   0     2749.28     2498.03     29.89 o 
   4   1   0      685.47      740.20      8.89 o 
   5   1   0       54.55       58.82      2.89 o 
   6   1   0      234.32      237.98      5.84 o 
   7   1   0      347.73      356.94      6.68 o 
   8   1   0       37.36       34.67      6.61 o 
   9   1   0       92.65       80.57     25.78 o 
  10   1   0      122.29      104.97     33.68 o 
  11   1   0      283.72      309.01     22.02 o 
   0   2   0     3891.05     3579.54     38.65 o 
   1   2   0     5393.64     4700.47     44.75 o 
   2   2   0      296.61      294.96      4.66 o 
   3   2   0      224.32      218.00      3.93 o 
   4   2   0      275.19      249.39      4.52 o 
   5   2   0       13.51       14.18      2.75 o 
   6   2   0     2556.74     2557.44     41.18 o 
   7   2   0      176.22      178.50      4.01 o 
   8   2   0        1.59        2.80      1.50 o 
   9   2   0      300.18      289.61     25.31 o 
  10   2   0      407.05      400.41     17.67 o 
  11   2   0        4.84        5.75      5.72 o 
   1   3   0      568.92      586.40      9.46 o 
   2   3   0      452.13      434.83      6.78 o 
   3   3   0     1778.10     1675.05     24.92 o 
   4   3   0      355.93      366.22      5.75 o 
   5   3   0       36.45       36.63      2.97 o 
   6   3   0      222.34      215.13      4.95 o 
   7   3   0      301.44      298.44      8.03 o 
   8   3   0      215.58      193.11      9.51 o 
   9   3   0      223.30      259.76     16.87 o 
  10   3   0        2.13        9.54      5.33 o 
  11   3   0       30.77       17.23      9.22 o 
   0   4   0     9088.83     8664.41     89.19 o 
   1   4   0      111.18       98.66      2.77 o 
   2   4   0        7.64        6.94      2.43 o 
   3   4   0        3.21        6.32      1.57 o 
   4   4   0     2417.58     2559.43     34.96 o 
   5   4   0      119.81      103.98      3.48 o 
   6   4   0     1106.88     1150.92     22.45 o 
   7   4   0      221.56      227.81      8.20 o 
   8   4   0      402.25      396.59     16.26 o 
   9   4   0      218.12      223.83     32.98 o 
  10   4   0      371.27      403.08     20.06 o 
  11   4   0      155.03      127.66     56.04 o 
   1   5   0     1241.34     1281.73     30.47 o 
   2   5   0     3042.75     3117.85     38.90 o 
   3   5   0      834.69      874.27     16.91 o 
   4   5   0     1250.50     1186.78     18.82 o 
   5   5   0        1.24        3.14      1.47 o 
   6   5   0        0.22        2.56      1.10 o 
   7   5   0      287.16      326.87      9.19 o 
   8   5   0       11.72        8.79      3.67 o 
   9   5   0        5.36        5.22      3.89 o 
  10   5   0        0.13        7.79      7.30 o 
   0   6   0     3425.40     3983.52     75.12 o 
   1   6   0      895.77      897.83     24.76 o 
   2   6   0        8.38        7.85      3.72 o 
   3   6   0      596.25      644.49     15.84 o 
   4   6   0        1.90        1.47      1.48 o 
   5   6   0      407.18      404.51      9.85 o 
   6   6   0      307.40      315.48      8.77 o 
   7   6   0      913.87      924.68     23.13 o 
   8   6   0       51.15       44.52      9.62 o 
   9   6   0       13.39       12.86      7.91 o 
  10   6   0       81.83      100.28     25.50 o 
   1   7   0       12.27        9.55      2.34 o 
   2   7   0      307.99      278.64     10.58 o 
   3   7   0       93.98      110.24      8.05 o 
   4   7   0      912.19      971.16     25.26 o 
   5   7   0       75.34       74.68      6.23 o 
   6   7   0      285.77      313.29     12.02 o 
   7   7   0       19.29       19.25      5.38 o 
   8   7   0      839.17      939.76     51.88 o 
   9   7   0        4.01       11.75      8.57 o 
  10   7   0      507.45      577.95     34.69 o 
   0   8   0      290.19      322.71      9.97 o 
   1   8   0      372.35      342.35      9.06 o 
   2   8   0        6.71        5.41      3.12 o 
   3   8   0        8.60        8.79      5.40 o 
   4   8   0      703.12      748.21     19.20 o 
   5   8   0      170.97      165.08      8.32 o 
   6   8   0      152.53      133.42     15.45 o 
   7   8   0        5.71       11.70      6.50 o 
   8   8   0      185.75      214.43     14.59 o 
   9   8   0        3.65       15.81      7.73 o 
   1   9   0       17.69       16.19      4.68 o 
   2   9   0      415.09      413.64     12.15 o 
   3   9   0       37.71       35.72      6.74 o 
   4   9   0      245.58      223.36     12.75 o 
   5   9   0      529.68      566.88     20.76 o 
   6   9   0      531.79      544.95     15.69 o 
   7   9   0      175.30      164.30     15.46 o 
   8   9   0      434.09      456.86     19.76 o 
   9   9   0      308.45      352.22     56.19 o 
   0  10   0      367.26      334.26     30.99 o 
   1  10   0      153.81      158.47      8.32 o 
   2  10   0      402.86      392.48     12.40 o 
   3  10   0       34.85       42.75      9.91 o 
   4  10   0      243.38      249.30     16.46 o 
   5  10   0      205.03      213.01     22.34 o 
   6  10   0      439.26      466.36     20.60 o 
   7  10   0        0.84        5.81      5.43 o 
   8  10   0        2.61        7.18      4.78 o 
   1  11   0        3.54        4.48      3.88 o 
   2  11   0      327.98      316.98      9.96 o 
   3  11   0       58.92       74.34     14.37 o 
   4  11   0      307.56      293.49     16.94 o 
   5  11   0       81.51       79.96     13.79 o 
   6  11   0       65.67       51.95      9.92 o 
   7  11   0        9.07       10.57      6.52 o 
   0  12   0        2.64        5.20      4.81 o 
   1  12   0       54.86       38.35      8.61 o 
   2  12   0        0.57        5.97      3.66 o 
   3  12   0        1.87        4.65      3.68 o 
   4  12   0      216.48      208.63      9.94 o 
   5  12   0      332.82      370.06     19.52 o 
   6  12   0        7.82       10.04      4.39 o 
   7  12   0       38.57       21.25     10.94 o 
   1  13   0      375.84      368.34     14.63 o 
   2  13   0        6.98        9.64      6.33 o 
   3  13   0        8.90        5.40      5.27 o 
   4  13   0       22.62       18.96      6.41 o 
   5  13   0        0.04        4.71      3.59 o 
   6  13   0        0.13        2.22      5.35 o 
   0  14   0       36.44       49.06     16.19 o 
   1  14   0      288.22      261.16     15.47 o 
   2  14   0        1.84       11.57      4.50 o 
   3  14   0      113.11      121.63     26.45 o 
   4  14   0        1.03        3.21      3.76 o 
   1  15   0       20.40       16.74      6.58 o 
   2  15   0        0.08       11.27      6.07 o 
   1   0   1     3115.52     2975.43     38.66 o 
   2   0   1    23436.73    20679.02    389.03 o 
   3   0   1     2374.43     2300.17     15.31 o 
   4   0   1      110.49      101.80      3.04 o 
   5   0   1     4011.22     4038.62     61.47 o 
   6   0   1      104.05      105.80      5.46 o 
   7   0   1      153.22      143.44      4.86 o 
   8   0   1       86.20       76.79      4.54 o 
   9   0   1      106.13      106.77     41.98 o 
  10   0   1      139.02      117.39     27.94 o 
  11   0   1        0.99       12.48      6.62 o 
 -11   1   1       13.68       15.41      9.26 o 
 -10   1   1       22.40       20.74      6.76 o 
  -9   1   1       24.61       29.20      9.85 o 
  -8   1   1      798.07      816.26     23.54 o 
  -7   1   1       81.65       88.01      4.07 o 
  -6   1   1      592.15      598.68     11.70 o 
  -5   1   1       78.35       95.48      4.37 o 
  -4   1   1     1490.51     1437.97     16.35 o 
  -3   1   1      878.74      895.33     12.08 o 
  -2   1   1     2226.32     2082.71     18.68 o 
  -1   1   1     5924.97     5168.56     30.61 o 
   0   1   1      604.49      528.21      7.76 o 
   1   1   1     5912.63     5190.40     25.56 o 
   2   1   1     2300.49     2129.31     12.71 o 
   3   1   1      886.54      892.29     11.61 o 
   4   1   1     1511.16     1478.02     15.52 o 
   5   1   1       79.12       89.00      3.03 o 
   6   1   1      587.22      606.46     12.51 o 
   7   1   1       80.87       86.67      3.44 o 
   8   1   1      782.87      813.95     62.34 o 
   9   1   1       25.28       17.14      8.39 o 
  10   1   1       23.19       12.92      8.32 o 
  11   1   1       13.83       10.77      8.43 o 
 -11   2   1      176.23      220.58     46.59 o 
 -10   2   1       25.59       15.04     10.09 o 
  -9   2   1        0.16        6.87      6.57 o 
  -8   2   1      124.69      109.93     12.62 o 
  -7   2   1      408.56      420.05     12.41 o 
  -6   2   1      225.03      235.41      4.03 o 
  -5   2   1      214.47      185.29      3.88 o 
  -4   2   1     1886.86     1973.82     21.20 o 
  -3   2   1      460.59      456.95      6.54 o 
  -2   2   1     1477.85     1350.09     12.38 o 
  -1   2   1     1893.82     1789.67     22.72 o 
   0   2   1    15387.92    13112.98    122.39 o 
   1   2   1     1891.27     1739.70     18.75 o 
   2   2   1     1476.52     1381.33     17.33 o 
   3   2   1      467.55      466.85      7.61 o 
   4   2   1     1885.05     1934.37     20.71 o 
   5   2   1      215.55      183.28      4.81 o 
   6   2   1      230.38      242.62      5.97 o 
   7   2   1      414.14      418.79     10.38 o 
   8   2   1      123.77      112.87      5.87 o 
   9   2   1        0.26        8.05      5.63 o 
  10   2   1       25.46       14.61     11.45 o 
  11   2   1      172.81      193.56     35.59 o 
 -11   3   1       48.67       41.89     34.07 o 
 -10   3   1       73.65       70.31     18.14 o 
  -9   3   1      180.10      182.30     14.20 o 
  -8   3   1     1156.37     1158.99     32.44 o 
  -7   3   1       64.61       60.31      6.13 o 
  -6   3   1      321.71      305.67      8.64 o 
  -5   3   1       30.59       31.22      2.34 o 
  -4   3   1      558.47      554.47      9.70 o 
  -3   3   1      890.91      887.93     16.85 o 
  -2   3   1     1671.45     1573.49     10.23 o 
  -1   3   1      503.05      484.19      7.71 o 
   0   3   1      346.22      323.79      5.62 o 
   1   3   1      499.87      494.28     10.31 o 
   2   3   1     1672.01     1559.29     15.57 o 
   3   3   1      889.33      873.70      9.36 o 
   4   3   1      554.01      548.96      9.61 o 
   5   3   1       30.77       34.23      2.62 o 
   6   3   1      321.89      320.45      9.02 o 
   7   3   1       67.05       67.59      3.05 o 
   8   3   1     1149.24     1122.29     31.75 o 
   9   3   1      184.30      183.83     12.41 o 
  10   3   1       72.31       72.89     23.81 o 
  11   3   1       48.31       32.14     16.36 o 
 -11   4   1      256.67      283.57     26.28 o 
 -10   4   1       42.15       50.42     16.64 o 
  -9   4   1      189.24      216.76     27.07 o 
  -8   4   1      195.98      198.75     14.18 o 
  -7   4   1      168.37      184.77      9.67 o 
  -6   4   1       52.60       46.90      5.39 o 
  -5   4   1      962.41      982.29     20.00 o 
  -4   4   1      168.97      175.14      4.35 o 
  -3   4   1      122.31      123.27      3.36 o 
  -2   4   1      627.91      637.71     11.04 o 
  -1   4   1      708.79      671.01      9.64 o 
   0   4   1      170.45      148.68      3.39 o 
   1   4   1      683.52      677.65     13.15 o 
   2   4   1      619.91      654.49      9.78 o 
   3   4   1      123.47      127.22      3.82 o 
   4   4   1      160.94      175.67      7.62 o 
   5   4   1      942.72      932.16     16.11 o 
   6   4   1       56.62       56.37      6.05 o 
   7   4   1      166.02      158.79      6.80 o 
   8   4   1      197.53      206.79     10.54 o 
   9   4   1      183.59      196.45      9.82 o 
  10   4   1       39.51       44.71     11.18 o 
  11   4   1      253.10      279.53     25.23 o 
 -10   5   1       43.99       77.98     23.43 o 
  -9   5   1      143.71      156.12     13.15 o 
  -8   5   1       19.45       21.22      5.46 o 
  -7   5   1       13.05       13.70      3.36 o 
  -6   5   1      259.49      251.36      6.23 o 
  -5   5   1      212.17      212.64      5.19 o 
  -4   5   1     2675.73     2820.41     52.72 o 
  -3   5   1      293.02      262.85      5.17 o 
  -2   5   1     1820.13     1781.11     18.24 o 
  -1   5   1     2732.83     2847.32     46.48 o 
   0   5   1     1161.85     1236.93     13.54 o 
   1   5   1     2768.12     2899.24     46.83 o 
   2   5   1     1837.37     1834.98     49.40 o 
   3   5   1      288.88      273.36      5.65 o 
   4   5   1     2670.07     2820.58     40.35 o 
   5   5   1      210.74      221.12      9.46 o 
   6   5   1      260.02      251.93      6.47 o 
   7   5   1       10.55        8.15      2.39 o 
   8   5   1       16.39       12.55      5.08 o 
   9   5   1      138.68      113.10     22.83 o 
  10   5   1       43.40       49.62     14.79 o 
 -10   6   1      152.86      153.34     58.32 o 
  -9   6   1       89.26       91.64     31.07 o 
  -8   6   1      201.52      204.18     14.73 o 
  -7   6   1       72.74       65.78      5.87 o 
  -6   6   1      126.88      140.11      8.18 o 
  -5   6   1       12.88       13.57      2.49 o 
  -4   6   1      279.92      229.93      8.13 o 
  -3   6   1      309.86      317.31     15.00 o 
  -2   6   1      351.55      398.64      8.50 o 
  -1   6   1       10.98       19.33      3.05 o 
   0   6   1     1980.69     2204.27     30.77 o 
   1   6   1       11.80       22.67      3.62 o 
   2   6   1      359.24      405.81      8.40 o 
   3   6   1      309.39      327.79     15.63 o 
   4   6   1      275.64      234.03      7.36 o 
   5   6   1       10.48        7.21      2.06 o 
   6   6   1      131.75      129.90      5.01 o 
   7   6   1       70.70       71.57     10.03 o 
   8   6   1      199.17      183.78     17.05 o 
   9   6   1       86.25       98.88     29.99 o 
  10   6   1      145.17      146.17     50.45 o 
 -10   7   1       23.41       18.72     12.97 o 
  -9   7   1       43.03       52.98     14.22 o 
  -8   7   1      266.60      276.10     24.21 o 
  -7   7   1      596.77      617.16     12.57 o 
  -6   7   1        2.10        3.32      2.21 o 
  -5   7   1       71.88       67.58      5.10 o 
  -4   7   1     1276.07     1371.44     42.59 o 
  -3   7   1      226.24      198.70     10.42 o 
  -2   7   1       71.91       65.49     12.53 o 
  -1   7   1      859.52      890.31     15.90 o 
   0   7   1      375.41      381.40      8.76 o 
   1   7   1      860.73      907.47     14.91 o 
   2   7   1       70.93       67.58      6.97 o 
   3   7   1      223.55      209.06      6.77 o 
   4   7   1     1270.19     1259.66     32.71 o 
   5   7   1       72.29       68.95     13.86 o 
   6   7   1        2.31        1.21      3.74 o 
   7   7   1      605.47      600.09     40.35 o 
   8   7   1      273.30      291.35     18.55 o 
   9   7   1       40.19       24.43     13.76 o 
  10   7   1       23.53       15.08     14.94 o 
  -9   8   1       69.52       52.25     24.15 o 
  -8   8   1       86.42       81.50     19.78 o 
  -7   8   1      171.91      165.75     11.68 o 
  -6   8   1      271.77      255.50     10.34 o 
  -5   8   1      120.16      143.99     16.85 o 
  -4   8   1      460.96      486.70     27.01 o 
  -3   8   1      100.79      106.45     10.55 o 
  -2   8   1      105.91      104.65      9.31 o 
  -1   8   1      256.33      249.95      7.22 o 
   0   8   1      344.24      336.28      8.89 o 
   1   8   1      254.15      262.91      9.30 o 
   2   8   1      103.10      114.57     10.50 o 
   3   8   1      101.24      111.31     11.52 o 
   4   8   1      445.69      496.56     14.37 o 
   5   8   1      123.20      118.47     18.55 o 
   6   8   1      258.54      236.48      8.24 o 
   7   8   1      169.26      128.24     32.38 o 
   8   8   1       87.84       81.25     26.68 o 
   9   8   1       69.06       59.00     30.40 o 
  -9   9   1      277.47      318.07     47.51 o 
  -8   9   1       62.98       43.73     11.39 o 
  -7   9   1      112.05      105.23     29.52 o 
  -6   9   1      180.40      187.87      9.74 o 
  -5   9   1      736.76      751.67     24.68 o 
  -4   9   1       59.87       63.75     12.20 o 
  -3   9   1      178.65      169.14     10.78 o 
  -2   9   1       11.73       10.78      3.63 o 
  -1   9   1      313.26      318.36     14.89 o 
   0   9   1       85.70       89.96      8.45 o 
   1   9   1      312.69      311.68     12.46 o 
   2   9   1       12.17        7.81      5.86 o 
   3   9   1      180.75      185.78      8.12 o 
   4   9   1       58.28       64.43     10.29 o 
   5   9   1      735.26      718.51     22.12 o 
   6   9   1      180.52      188.70      8.78 o 
   7   9   1      113.10      110.24     31.85 o 
   8   9   1       61.78       53.83     18.95 o 
   9   9   1      272.63      296.13     50.98 o 
  -8  10   1      346.00      331.23     15.88 o 
  -7  10   1       26.93       18.06      7.65 o 
  -6  10   1       35.20       30.06      8.30 o 
  -5  10   1      365.59      342.91     15.57 o 
  -4  10   1       18.26       10.19      4.66 o 
  -3  10   1        9.86        6.22      3.86 o 
  -2  10   1      210.35      222.01     14.49 o 
  -1  10   1       89.03       91.97      9.93 o 
   0  10   1      452.13      451.03     18.65 o 
   1  10   1       89.46       74.35      6.68 o 
   2  10   1      211.29      199.33      8.14 o 
   3  10   1       10.28       12.49      5.18 o 
   4  10   1       15.28       15.59      5.33 o 
   5  10   1      365.57      365.84     11.99 o 
   6  10   1       39.85       35.27      9.94 o 
   7  10   1       27.38       23.07      7.67 o 
   8  10   1      344.30      358.71     26.39 o 
  -7  11   1      251.13      277.31     26.28 o 
  -6  11   1       14.10       16.92      4.58 o 
  -5  11   1       25.21       20.15      5.31 o 
  -4  11   1      264.60      244.92     12.39 o 
  -3  11   1     1050.03     1093.82     31.33 o 
  -2  11   1      176.43      174.21      8.95 o 
  -1  11   1      252.19      231.35     15.98 o 
   0  11   1      213.64      211.18     18.19 o 
   1  11   1      261.34      203.29     10.67 o 
   2  11   1      174.61      166.97     10.97 o 
   3  11   1     1050.28     1051.67     16.84 o 
   4  11   1      263.33      235.76     13.84 o 
   5  11   1       25.10       16.27      5.02 o 
   6  11   1       14.62       10.02      5.06 o 
   7  11   1      247.62      288.75     13.14 o 
  -7  12   1      190.84      262.73     44.06 o 
  -6  12   1      140.60      177.41      9.72 o 
  -5  12   1      134.52      157.79     19.30 o 
  -4  12   1      191.01      181.82      9.32 o 
  -3  12   1      138.30      137.15     12.87 o 
  -2  12   1      140.56      141.56      9.21 o 
  -1  12   1      131.36      147.79     26.89 o 
   0  12   1      237.83      246.61     17.48 o 
   1  12   1      130.67      133.55     24.98 o 
   2  12   1      142.10      137.44      9.24 o 
   3  12   1      139.50      160.97     10.21 o 
   4  12   1      195.38      191.46     13.55 o 
   5  12   1      134.66      157.51     22.67 o 
   6  12   1      139.85      160.06     13.22 o 
   7  12   1      189.99      184.18     24.69 o 
  -6  13   1       39.04       41.71     11.38 o 
  -5  13   1        9.35       11.79      3.94 o 
  -4  13   1      222.20      227.63     10.61 o 
  -3  13   1      327.31      337.21     12.35 o 
  -2  13   1      141.03      105.69     25.21 o 
  -1  13   1       39.79       30.91     11.77 o 
   0  13   1        1.69        6.36      5.36 o 
   1  13   1       38.03       36.62     10.47 o 
   2  13   1      139.85      113.13     26.41 o 
   3  13   1      330.02      337.29     13.31 o 
   4  13   1      223.67      201.83     18.58 o 
   5  13   1        9.13       10.63      3.46 o 
   6  13   1       37.90       37.14     14.24 o 
  -4  14   1       27.57       21.58      6.52 o 
  -3  14   1        3.43        5.71      4.06 o 
  -2  14   1       40.37       43.03     14.70 o 
  -1  14   1       27.72       24.82      7.81 o 
   0  14   1       29.49       20.06      5.99 o 
   1  14   1       26.60       29.32      8.27 o 
   2  14   1       39.94       56.65     15.48 o 
   3  14   1        3.35        1.72      7.43 o 
   4  14   1       28.96       25.98      6.97 o 
  -2  15   1      163.59      155.67     33.69 o 
  -1  15   1       27.15       20.97      9.46 o 
   0  15   1        1.30        2.67      4.72 o 
   1  15   1       26.20       22.22      9.13 o 
   2  15   1      164.88      190.08     13.70 o 
   0   0   2     3375.91     3062.94     25.94 o 
   1   0   2      511.30      506.01     10.80 o 
   2   0   2      940.36      969.56     14.03 o 
   3   0   2     7950.27     7998.42     74.09 o 
   4   0   2      360.53      434.41      5.87 o 
   5   0   2      555.09      590.03     13.40 o 
   6   0   2     2016.83     2048.83     43.27 o 
   7   0   2      403.18      434.65     10.81 o 
   8   0   2       38.46       36.40      6.13 o 
   9   0   2       31.10       32.00     11.62 o 
  10   0   2      231.91      280.68     16.26 o 
  11   0   2        0.00        3.72      6.14 o 
 -11   1   2       13.02        7.67      5.56 o 
 -10   1   2        4.09       11.05      6.46 o 
  -9   1   2      325.68      356.69     17.91 o 
  -8   1   2      320.72      323.25     11.82 o 
  -7   1   2      816.30      811.23     13.39 o 
  -6   1   2      330.56      334.08      8.10 o 
  -5   1   2      477.53      525.35      9.41 o 
  -4   1   2      335.51      356.49      7.01 o 
  -3   1   2     1108.99     1073.60      8.86 o 
  -2   1   2     3330.70     3135.83     38.92 o 
  -1   1   2      592.46      561.19      7.56 o 
   0   1   2    17051.10    13894.93    152.57 o 
   1   1   2      613.22      563.89      9.02 o 
   2   1   2     3342.92     3091.55     30.49 o 
   3   1   2     1124.12     1097.26     19.20 o 
   4   1   2      339.18      356.97      6.95 o 
   5   1   2      480.21      546.85      9.44 o 
   6   1   2      326.76      342.12      8.64 o 
   7   1   2      804.87      834.54     17.91 o 
   8   1   2      318.62      322.65     15.95 o 
   9   1   2      317.53      334.39     21.57 o 
  10   1   2        3.66        3.07      6.68 o 
  11   1   2       11.84       17.97     11.74 o 
 -11   2   2       29.23       19.52     11.67 o 
 -10   2   2      243.20      264.57     15.31 o 
  -9   2   2       15.04       19.84     12.49 o 
  -8   2   2      128.15      124.09      7.15 o 
  -7   2   2       92.29       83.55      6.22 o 
  -6   2   2      530.02      539.19     11.24 o 
  -5   2   2      266.67      294.24      4.78 o 
  -4   2   2     1470.56     1517.52     21.94 o 
  -3   2   2      371.19      383.29      6.61 o 
  -2   2   2     2175.30     2017.99     18.75 o 
  -1   2   2       11.20       12.35      2.24 o 
   0   2   2     6780.39     6060.40     51.73 o 
   1   2   2        9.77        7.47      2.65 o 
   2   2   2     2169.33     1999.99     16.04 o 
   3   2   2      364.23      367.29      5.85 o 
   4   2   2     1510.19     1613.26     22.32 o 
   5   2   2      272.59      310.28      7.04 o 
   6   2   2      552.49      584.77     14.46 o 
   7   2   2       93.85       98.15      4.68 o 
   8   2   2      125.85      139.12     20.96 o 
   9   2   2       15.71       15.78      8.71 o 
  10   2   2      251.73      257.53     28.55 o 
  11   2   2       29.46       12.48      8.22 o 
 -11   3   2       50.09       49.28     22.65 o 
 -10   3   2       85.80       71.17     31.15 o 
  -9   3   2       96.57       68.74     21.03 o 
  -8   3   2      367.10      353.69     20.37 o 
  -7   3   2      592.57      594.80     14.87 o 
  -6   3   2       65.57       70.59      3.19 o 
  -5   3   2      320.48      325.85      4.52 o 
  -4   3   2      224.18      229.87      4.37 o 
  -3   3   2     1319.83     1306.10     12.67 o 
  -2   3   2        0.10        2.63      1.05 o 
  -1   3   2     1630.68     1559.53     24.14 o 
   0   3   2      156.91      146.33      3.29 o 
   1   3   2     1602.49     1520.09     15.19 o 
   2   3   2        0.40        1.43      1.34 o 
   3   3   2     1292.12     1296.79     14.41 o 
   4   3   2      225.65      232.63      5.08 o 
   5   3   2      320.27      335.28      6.80 o 
   6   3   2       66.07       73.56      3.91 o 
   7   3   2      594.53      592.77     17.21 o 
   8   3   2      361.39      341.22     16.86 o 
   9   3   2      101.25       72.77     20.82 o 
  10   3   2       87.41       46.14     23.27 o 
  11   3   2       50.22       46.71     22.86 o 
 -11   4   2      105.42       62.01     44.70 o 
 -10   4   2      265.19      286.19     22.67 o 
  -9   4   2      462.20      435.68     27.49 o 
  -8   4   2      200.82      208.34     11.14 o 
  -7   4   2      120.61      125.41      5.55 o 
  -6   4   2      276.65      283.55      7.76 o 
  -5   4   2      102.46       94.57      4.27 o 
  -4   4   2     1141.51     1178.47     16.38 o 
  -3   4   2      518.23      482.98      7.97 o 
  -2   4   2      686.44      673.03     11.31 o 
  -1   4   2      411.84      406.32      6.00 o 
   0   4   2     2401.51     2331.36     27.37 o 
   1   4   2      425.85      438.24      7.46 o 
   2   4   2      685.24      699.27      8.91 o 
   3   4   2      514.43      507.78     11.48 o 
   4   4   2     1145.37     1200.98     20.16 o 
   5   4   2       95.01       86.19      4.92 o 
   6   4   2      262.53      254.83      6.48 o 
   7   4   2      116.98      142.62     10.46 o 
   8   4   2      198.14      218.83     15.35 o 
   9   4   2      458.87      451.47     16.15 o 
  10   4   2      266.74      272.04     18.72 o 
  11   4   2      101.61       94.43     53.35 o 
 -10   5   2      166.53      112.42     38.67 o 
  -9   5   2       75.35       75.56     16.03 o 
  -8   5   2       87.05       68.63     13.18 o 
  -7   5   2      654.97      697.83     17.81 o 
  -6   5   2      453.30      448.42     11.89 o 
  -5   5   2      118.54      124.70      5.06 o 
  -4   5   2      528.66      535.68     10.90 o 
  -3   5   2       60.42       61.38      3.45 o 
  -2   5   2      345.40      398.26     11.52 o 
  -1   5   2      504.23      497.79      7.37 o 
   0   5   2     2946.37     3178.83     65.83 o 
   1   5   2      489.05      466.48     11.28 o 
   2   5   2      358.73      382.53      9.34 o 
   3   5   2       53.46       50.58      8.26 o 
   4   5   2      530.28      568.60     12.51 o 
   5   5   2      116.05      118.40      5.83 o 
   6   5   2      459.08      463.50     13.33 o 
   7   5   2      670.30      712.53     21.77 o 
   8   5   2       83.73       78.27      6.50 o 
   9   5   2       77.74       53.13     22.96 o 
  10   5   2      167.86      135.78     67.01 o 
 -10   6   2      101.21       82.42     27.16 o 
  -9   6   2      328.13      364.70     20.37 o 
  -8   6   2      198.73      186.44     18.27 o 
  -7   6   2      146.56      150.02      6.08 o 
  -6   6   2      484.08      509.52     20.61 o 
  -5   6   2      133.35      137.54      4.57 o 
  -4   6   2     1122.28     1113.27     18.52 o 
  -3   6   2       64.43       91.86      4.77 o 
  -2   6   2      255.57      298.45      9.55 o 
  -1   6   2      764.75      804.12     12.12 o 
   0   6   2     1861.71     1964.84     29.51 o 
   1   6   2      778.95      842.46     15.38 o 
   2   6   2      249.30      296.90      8.80 o 
   3   6   2       61.33       86.56      9.04 o 
   4   6   2     1118.11     1172.95     23.77 o 
   5   6   2      122.82      123.34      5.44 o 
   6   6   2      493.56      517.64     17.28 o 
   7   6   2      150.70      171.17     15.36 o 
   8   6   2      196.24      186.74      9.59 o 
   9   6   2      326.62      358.35     48.55 o 
  10   6   2       98.55       95.30     49.09 o 
 -10   7   2       16.37       18.22     12.60 o 
  -9   7   2       50.31       34.25     15.18 o 
  -8   7   2      120.32      120.32     10.51 o 
  -7   7   2      141.13      141.62     10.14 o 
  -6   7   2     1271.36     1212.20     26.51 o 
  -5   7   2      727.64      743.10     16.72 o 
  -4   7   2      128.05      117.51      8.89 o 
  -3   7   2       87.37       87.24      7.93 o 
  -2   7   2      665.47      676.21     12.10 o 
  -1   7   2       30.66       27.95      1.91 o 
   0   7   2       20.83       22.17      3.63 o 
   1   7   2       28.72       30.08      3.44 o 
   2   7   2      660.88      651.15     15.59 o 
   3   7   2       88.12       85.58      9.09 o 
   4   7   2      128.77      119.42      5.94 o 
   5   7   2      730.13      726.08     18.52 o 
   6   7   2     1290.83     1241.42     31.12 o 
   7   7   2      145.26      151.36     15.61 o 
   8   7   2      129.36      148.77     12.45 o 
   9   7   2       50.31       34.84     19.69 o 
  10   7   2       16.53       23.76     16.19 o 
  -9   8   2      166.88      184.42     21.96 o 
  -8   8   2       19.50       14.92      6.85 o 
  -7   8   2       37.39       36.45      9.78 o 
  -6   8   2      192.76      202.82     13.26 o 
  -5   8   2     1389.77     1399.95     34.57 o 
  -4   8   2     1103.88     1096.32     25.78 o 
  -3   8   2       33.22       38.48      8.61 o 
  -2   8   2       47.06       39.49      2.26 o 
  -1   8   2      328.02      334.15      7.52 o 
   0   8   2      120.00      163.00      8.35 o 
   1   8   2      315.69      337.62      8.62 o 
   2   8   2       47.85       51.53     10.43 o 
   3   8   2       35.20       38.07      9.62 o 
   4   8   2     1106.01     1131.06     29.70 o 
   5   8   2     1384.09     1459.66     35.36 o 
   6   8   2      193.21      213.92     12.06 o 
   7   8   2       36.59       38.32     12.43 o 
   8   8   2       19.94       15.24      6.87 o 
   9   8   2      171.49      173.92     51.25 o 
  -9   9   2        4.82       14.60     11.04 o 
  -8   9   2      196.12      239.43     40.17 o 
  -7   9   2      240.67      251.04     10.60 o 
  -6   9   2      297.84      303.70     14.14 o 
  -5   9   2       91.37       85.95     12.85 o 
  -4   9   2       75.80       90.50     16.32 o 
  -3   9   2       88.74      102.17     12.25 o 
  -2   9   2      314.01      345.79     17.61 o 
  -1   9   2       81.64       78.00      6.45 o 
   0   9   2       13.97       18.81      4.15 o 
   1   9   2       83.70       83.96      5.33 o 
   2   9   2      329.38      352.85     10.44 o 
   3   9   2       88.05       90.45     17.43 o 
   4   9   2       70.16       93.04     16.91 o 
   5   9   2       90.49       78.43     15.29 o 
   6   9   2      296.16      325.20     15.21 o 
   7   9   2      238.78      233.52     14.52 o 
   8   9   2      192.63      213.42     23.69 o 
   9   9   2        4.45        5.91     16.01 o 
  -8  10   2      198.17      188.55     12.65 o 
  -7  10   2      342.08      329.83     15.59 o 
  -6  10   2      147.27      156.75     14.27 o 
  -5  10   2      617.13      649.61     16.99 o 
  -4  10   2       83.16       84.40     14.38 o 
  -3  10   2      353.37      360.41     15.72 o 
  -2  10   2       52.56       68.14      7.22 o 
  -1  10   2      425.89      404.16     12.30 o 
   0  10   2      111.13       93.68     11.03 o 
   1  10   2      427.88      389.82     11.16 o 
   2  10   2       53.57       68.33     11.58 o 
   3  10   2      351.25      345.64     13.54 o 
   4  10   2       82.28       81.03     16.88 o 
   5  10   2      620.00      612.31     14.38 o 
   6  10   2      147.17      153.46     16.70 o 
   7  10   2      345.13      358.26     15.49 o 
   8  10   2      196.99      181.20     22.96 o 
  -7  11   2       43.21       30.24     11.65 o 
  -6  11   2       15.58       15.69      6.57 o 
  -5  11   2      162.90      183.46     14.78 o 
  -4  11   2      137.02      125.00     26.45 o 
  -3  11   2       20.59       11.01      5.22 o 
  -2  11   2      691.29      695.86     18.06 o 
  -1  11   2      200.04      216.88     38.03 o 
   0  11   2      144.16      110.33     21.55 o 
   1  11   2      198.42      206.29     14.12 o 
   2  11   2      713.80      739.03     13.56 o 
   3  11   2       20.27       16.46      5.31 o 
   4  11   2      130.95      128.39     12.32 o 
   5  11   2      164.10      181.36     12.98 o 
   6  11   2       16.85       11.74      5.62 o 
   7  11   2       42.92       48.49     14.06 o 
  -7  12   2       48.21       29.81     14.79 o 
  -6  12   2       41.79       34.27      8.41 o 
  -5  12   2      428.24      463.38     12.66 o 
  -4  12   2      205.54      208.99     11.32 o 
  -3  12   2      109.44      105.02     13.33 o 
  -2  12   2      120.29      122.03     19.69 o 
  -1  12   2      581.56      600.72     20.64 o 
   0  12   2      197.86      205.03     23.29 o 
   1  12   2      575.69      602.76     19.50 o 
   2  12   2      121.91      123.81     18.30 o 
   3  12   2      107.82       95.63     17.15 o 
   4  12   2      205.87      198.88     14.13 o 
   5  12   2      431.54      511.99     15.43 o 
   6  12   2       42.06       40.15     20.17 o 
   7  12   2       47.22       34.64     11.52 o 
  -5  13   2        6.70        5.20      3.34 o 
  -4  13   2       18.61       17.02      6.05 o 
  -3  13   2       25.59       29.07      8.19 o 
  -2  13   2      251.37      252.01     13.71 o 
  -1  13   2      245.25      247.38     23.89 o 
   0  13   2      129.61      100.41     23.70 o 
   1  13   2      242.20      202.08     13.66 o 
   2  13   2      246.51      261.06     22.02 o 
   3  13   2       25.10       17.81      4.44 o 
   4  13   2       16.93       22.44      4.96 o 
   5  13   2        6.90        7.33      3.54 o 
  -4  14   2      163.91      163.60     30.62 o 
  -3  14   2        9.70        9.33      5.61 o 
  -2  14   2       37.62       25.99      7.63 o 
  -1  14   2      333.67      358.92     14.43 o 
   0  14   2        2.67        6.76      4.89 o 
   1  14   2      328.62      352.34     14.21 o 
   2  14   2       38.70       26.24     12.10 o 
   3  14   2        9.31        7.73      8.04 o 
   4  14   2      164.21      165.94     16.82 o 
  -1  15   2      102.49       78.11     24.94 o 
   0  15   2       20.31       33.96      8.90 o 
   1  15   2      101.07       80.19     23.68 o 
   1   0   3     4224.94     3827.28     31.97 o 
   2   0   3    10183.56     9824.33    172.56 o 
   3   0   3       18.47       14.87      2.39 o 
   4   0   3     2752.35     2922.04     44.54 o 
   5   0   3        0.20        2.16      1.81 o 
   6   0   3      729.49      797.21     19.16 o 
   7   0   3      291.61      294.65      6.47 o 
   8   0   3       10.33       14.61      4.98 o 
   9   0   3       74.70       73.33     21.99 o 
  10   0   3        1.37       -0.52      5.35 o 
  11   0   3       76.77       91.70     27.09 o 
 -11   1   3      108.48       99.41     32.93 o 
 -10   1   3      217.21      222.21     29.26 o 
  -9   1   3       90.58       81.26     29.65 o 
  -8   1   3     1526.77     1590.20     41.58 o 
  -7   1   3       37.48       28.50      7.34 o 
  -6   1   3     1072.45     1109.63     23.84 o 
  -5   1   3      151.27      139.65      4.84 o 
  -4   1   3     3883.57     4015.14     54.52 o 
  -3   1   3      735.59      739.11     10.87 o 
  -2   1   3    20505.86    18548.80    264.62 o 
  -1   1   3      827.42      768.46     19.22 o 
   0   1   3       46.75       43.81      2.56 o 
   1   1   3      812.90      769.66     17.04 o 
   2   1   3    20395.81    17776.71    302.91 o 
   3   1   3      727.96      717.47     10.74 o 
   4   1   3     3859.22     4022.93     87.23 o 
   5   1   3      151.82      140.97      3.53 o 
   6   1   3     1053.17     1086.41     24.09 o 
   7   1   3       35.95       32.61      3.70 o 
   8   1   3     1518.04     1490.47     65.24 o 
   9   1   3       88.64       53.39     20.53 o 
  10   1   3      217.49      234.46     19.65 o 
  11   1   3      108.31       73.14     25.02 o 
 -11   2   3       45.11       44.34     18.14 o 
 -10   2   3       73.98       55.34     21.88 o 
  -9   2   3       14.91       17.37      9.63 o 
  -8   2   3       41.51       47.96      9.30 o 
  -7   2   3      130.72      132.20      9.06 o 
  -6   2   3       42.90       33.09      3.77 o 
  -5   2   3      466.62      429.75      8.18 o 
  -4   2   3      743.57      774.41     11.18 o 
  -3   2   3     1398.10     1396.46     16.58 o 
  -2   2   3     3410.08     3227.42     23.97 o 
  -1   2   3    16006.39    14058.46    125.24 o 
   0   2   3      260.47      245.93      6.38 o 
   1   2   3    16126.26    14158.94     64.55 o 
   2   2   3     3443.61     3245.10     38.17 o 
   3   2   3     1411.91     1445.59     21.96 o 
   4   2   3      730.03      742.49     11.21 o 
   5   2   3      457.29      419.15     15.43 o 
   6   2   3       41.65       35.29      3.29 o 
   7   2   3      130.75      138.04     10.49 o 
   8   2   3       43.95       49.71     13.13 o 
   9   2   3       16.62       12.58      9.64 o 
  10   2   3       74.19       58.89     24.38 o 
  11   2   3       47.18       35.87     17.32 o 
 -11   3   3      101.16       56.32     28.82 o 
 -10   3   3       88.33       78.10     24.32 o 
  -9   3   3      125.20      125.07     34.41 o 
  -8   3   3      771.67      790.62     29.33 o 
  -7   3   3       88.64       94.40      9.93 o 
  -6   3   3       18.36       21.75      3.38 o 
  -5   3   3     1183.75     1242.44     18.69 o 
  -4   3   3     1464.89     1530.19     20.39 o 
  -3   3   3      321.54      292.39      4.27 o 
  -2   3   3     4879.98     4709.86     42.33 o 
  -1   3   3     2924.35     2714.40     16.90 o 
   0   3   3     1212.30     1108.26      9.14 o 
   1   3   3     2901.70     2738.08     43.24 o 
   2   3   3     4880.37     4767.30     32.20 o 
   3   3   3      317.32      276.04      4.75 o 
   4   3   3     1474.30     1486.79     22.81 o 
   5   3   3     1191.10     1224.45     20.39 o 
   6   3   3       17.56       18.80      4.71 o 
   7   3   3       88.09       83.62     13.49 o 
   8   3   3      762.47      706.31     31.29 o 
   9   3   3      126.27      127.54     11.32 o 
  10   3   3       90.07       62.61     23.00 o 
  11   3   3      100.99       87.05     40.17 o 
 -11   4   3       44.16       40.22     30.64 o 
 -10   4   3       42.96       47.31     23.61 o 
  -9   4   3       26.78       29.89      7.89 o 
  -8   4   3      145.99      153.81     12.14 o 
  -7   4   3     1094.62     1066.62     24.22 o 
  -6   4   3      176.59      180.46      5.16 o 
  -5   4   3      117.27      116.19      4.90 o 
  -4   4   3     1699.80     1779.60     23.53 o 
  -3   4   3      158.30      163.25      3.25 o 
  -2   4   3     2089.94     2181.69     26.40 o 
  -1   4   3      987.94     1045.87     12.69 o 
   0   4   3       98.45       86.35      2.67 o 
   1   4   3     1012.73     1084.29      8.29 o 
   2   4   3     2070.13     2160.20     24.91 o 
   3   4   3      162.90      168.10      8.23 o 
   4   4   3     1686.43     1786.34     38.52 o 
   5   4   3      126.95      130.38      3.44 o 
   6   4   3      183.62      178.54      3.94 o 
   7   4   3     1107.57     1091.32     27.39 o 
   8   4   3      147.00      146.49      5.78 o 
   9   4   3       25.90       34.88      9.66 o 
  10   4   3       46.09       44.23     21.18 o 
  11   4   3       43.48       49.83     19.98 o 
 -10   5   3       86.69       85.92     26.27 o 
  -9   5   3      493.41      517.51     17.70 o 
  -8   5   3      442.21      422.41     21.36 o 
  -7   5   3      454.34      455.00     13.24 o 
  -6   5   3      763.65      792.24     28.89 o 
  -5   5   3      158.99      163.49      4.71 o 
  -4   5   3      573.17      572.02     16.37 o 
  -3   5   3      315.37      305.38      6.03 o 
  -2   5   3      811.89      822.74     15.46 o 
  -1   5   3     1098.90     1097.11     19.82 o 
   0   5   3      910.20      928.80     13.03 o 
   1   5   3     1092.19     1073.72     22.38 o 
   2   5   3      783.22      799.65     21.03 o 
   3   5   3      315.32      285.33      7.22 o 
   4   5   3      581.83      565.55     12.98 o 
   5   5   3      163.20      161.25      4.99 o 
   6   5   3      755.19      768.88     19.20 o 
   7   5   3      465.92      448.98     15.07 o 
   8   5   3      428.43      428.90     19.25 o 
   9   5   3      489.52      468.20     23.00 o 
  10   5   3       84.69       66.11     41.45 o 
 -10   6   3      109.34       83.86     27.59 o 
  -9   6   3      613.56      570.46     32.44 o 
  -8   6   3       82.25       72.13     17.84 o 
  -7   6   3      185.23      190.46      8.51 o 
  -6   6   3       11.44       12.21      4.83 o 
  -5   6   3      150.39      152.24      5.22 o 
  -4   6   3      893.34      918.82     26.53 o 
  -3   6   3      295.08      300.79      7.01 o 
  -2   6   3      647.52      648.07     11.93 o 
  -1   6   3     1825.78     1999.96     27.70 o 
   0   6   3      161.70      141.19      4.20 o 
   1   6   3     1831.32     1951.62     34.45 o 
   2   6   3      655.22      634.85     15.99 o 
   3   6   3      297.21      301.47      9.06 o 
   4   6   3      868.85      885.72     19.43 o 
   5   6   3      141.64      135.88      5.71 o 
   6   6   3       13.47       13.70      6.60 o 
   7   6   3      185.56      155.90     19.98 o 
   8   6   3       80.17       78.26     18.60 o 
   9   6   3      609.93      675.06     36.34 o 
  10   6   3      110.27       89.01     34.89 o 
 -10   7   3      152.91      112.34     36.09 o 
  -9   7   3      179.89      173.65     43.35 o 
  -8   7   3       41.72       35.75      9.23 o 
  -7   7   3       51.45       62.44     13.65 o 
  -6   7   3      331.44      326.09     11.82 o 
  -5   7   3      898.73      882.05     19.16 o 
  -4   7   3      212.85      206.44      8.53 o 
  -3   7   3      777.37      794.69     15.20 o 
  -2   7   3      343.65      362.48      8.46 o 
  -1   7   3     1123.40     1176.24     17.44 o 
   0   7   3      288.12      287.54      5.75 o 
   1   7   3     1123.15     1205.97     20.72 o 
   2   7   3      354.72      367.50     13.11 o 
   3   7   3      802.64      801.47     19.68 o 
   4   7   3      217.47      194.82     10.07 o 
   5   7   3      905.67      859.78     25.79 o 
   6   7   3      337.53      327.47     15.47 o 
   7   7   3       46.60       46.11     11.74 o 
   8   7   3       41.57       37.75     13.52 o 
   9   7   3      177.24      163.07     60.32 o 
  10   7   3      154.93      156.53     18.90 o 
  -9   8   3       97.52       88.59     23.50 o 
  -8   8   3       84.53       74.80     12.88 o 
  -7   8   3      163.24      164.03     10.46 o 
  -6   8   3      108.84       96.54     15.58 o 
  -5   8   3       93.33       91.11     18.34 o 
  -4   8   3      305.01      316.44     11.16 o 
  -3   8   3      637.64      644.83     16.95 o 
  -2   8   3      414.46      413.17     10.82 o 
  -1   8   3      316.36      340.89      6.80 o 
   0   8   3      466.35      445.78     10.78 o 
   1   8   3      314.04      330.02     17.83 o 
   2   8   3      409.25      417.10     15.77 o 
   3   8   3      637.65      631.77     17.17 o 
   4   8   3      312.04      298.02     10.77 o 
   5   8   3       93.46       99.64      8.17 o 
   6   8   3      100.80       91.37      6.45 o 
   7   8   3      166.40      175.02     13.99 o 
   8   8   3       84.83       68.96     18.63 o 
   9   8   3       99.42       74.80     37.45 o 
  -9   9   3      174.08      138.30     53.83 o 
  -8   9   3        6.57        1.51      5.54 o 
  -7   9   3      248.38      291.25     25.58 o 
  -6   9   3       44.22       60.76     11.17 o 
  -5   9   3      365.17      385.57     11.82 o 
  -4   9   3       64.95       55.83     10.93 o 
  -3   9   3      193.79      214.13     12.60 o 
  -2   9   3      334.65      314.17      6.83 o 
  -1   9   3      441.52      430.91      9.09 o 
   0   9   3      296.35      302.89      8.15 o 
   1   9   3      445.76      439.63     10.08 o 
   2   9   3      330.87      324.44      9.97 o 
   3   9   3      206.96      213.61      8.95 o 
   4   9   3       65.30       66.36     11.75 o 
   5   9   3      363.03      403.99     10.67 o 
   6   9   3       42.75       45.16     10.46 o 
   7   9   3      246.91      228.58     12.85 o 
   8   9   3        6.61        6.07      6.66 o 
   9   9   3      180.34      198.31     16.50 o 
  -8  10   3       80.41       56.21     21.12 o 
  -7  10   3      143.97      136.38      9.55 o 
  -6  10   3      455.19      478.43     16.21 o 
  -5  10   3       69.31       56.68     11.20 o 
  -4  10   3      110.24      102.18     21.09 o 
  -3  10   3      141.63      138.07     10.17 o 
  -2  10   3       90.10       88.66     16.14 o 
  -1  10   3      100.13       77.63     15.66 o 
   0  10   3      359.45      333.23     10.14 o 
   1  10   3      100.83       99.77     16.02 o 
   2  10   3       92.89       82.14     12.52 o 
   3  10   3      144.56      146.87     16.44 o 
   4  10   3      103.32      129.80     12.37 o 
   5  10   3       69.55       50.66     13.97 o 
   6  10   3      459.44      471.04     16.49 o 
   7  10   3      142.71      132.37     16.94 o 
   8  10   3       81.69       55.06     22.86 o 
  -7  11   3       44.73       46.42      9.85 o 
  -6  11   3        1.96        9.28      5.22 o 
  -5  11   3      149.14      120.98     12.90 o 
  -4  11   3       51.40       37.79      6.23 o 
  -3  11   3      207.60      220.32      9.67 o 
  -2  11   3      572.31      578.98     22.82 o 
  -1  11   3       55.83       45.47     10.30 o 
   0  11   3        0.15        0.16      4.50 o 
   1  11   3       51.75       53.17     11.10 o 
   2  11   3      568.40      586.55     13.42 o 
   3  11   3      206.20      225.34     10.00 o 
   4  11   3       52.21       32.45      8.12 o 
   5  11   3      148.21      136.56     10.52 o 
   6  11   3        1.59        7.23      4.07 o 
   7  11   3       40.80       33.41     14.25 o 
  -7  12   3       67.66       52.65     19.75 o 
  -6  12   3        9.76       14.75      5.86 o 
  -5  12   3      193.90      165.87     30.30 o 
  -4  12   3       25.03       32.02      5.97 o 
  -3  12   3        8.66        7.62      2.97 o 
  -2  12   3       78.95       56.17     12.22 o 
  -1  12   3       12.36       16.45      6.97 o 
   0  12   3      235.46      230.74     11.04 o 
   1  12   3       11.64       14.78      4.51 o 
   2  12   3       76.37       57.23      9.95 o 
   3  12   3        8.36        5.56      2.93 o 
   4  12   3       27.93       30.98      8.23 o 
   5  12   3      195.72      221.28     20.51 o 
   6  12   3        8.00        5.68      6.44 o 
   7  12   3       69.27       52.62     17.40 o 
  -5  13   3      217.77      239.89     12.22 o 
  -4  13   3       15.02       16.97      6.55 o 
  -3  13   3      177.32      171.64     27.33 o 
  -2  13   3       63.27       37.27     10.51 o 
  -1  13   3      118.78      106.89     28.03 o 
   0  13   3        3.83        5.80      5.31 o 
   1  13   3      119.64      117.39     25.92 o 
   2  13   3       60.54       45.40     10.51 o 
   3  13   3      181.59      150.19     25.77 o 
   4  13   3       14.65       16.50      4.23 o 
   5  13   3      216.72      235.64     14.44 o 
  -4  14   3       72.46       72.51     18.23 o 
  -3  14   3       70.58       53.14     15.10 o 
  -2  14   3       11.80       16.93      6.09 o 
  -1  14   3       67.18       41.42     10.06 o 
   0  14   3       32.83       30.92     10.31 o 
   1  14   3       65.34       46.59     13.19 o 
   2  14   3       11.75       16.21      7.88 o 
   3  14   3       68.54       54.35     15.47 o 
   4  14   3       69.81       71.96     19.07 o 
  -1  15   3      112.21       88.05     31.79 o 
   0  15   3       16.81       13.59      4.51 o 
   1  15   3      111.08       84.45     23.90 o 
   0   0   4      745.88      710.98     21.23 o 
   1   0   4     2742.83     2545.12     45.01 o 
   2   0   4     2232.97     2211.63     42.57 o 
   3   0   4     1965.45     2004.40     21.32 o 
   4   0   4      328.12      291.19      8.98 o 
   5   0   4      263.92      269.00      5.48 o 
   6   0   4       55.41       45.08      6.61 o 
   7   0   4      101.54      113.38      5.85 o 
   8   0   4        7.06        7.82      4.30 o 
   9   0   4      117.77      100.98     11.90 o 
  10   0   4      220.08      257.34     17.46 o 
  11   0   4        0.73        5.15      7.40 o 
 -11   1   4       22.03       25.84     11.95 o 
 -10   1   4      375.92      359.97     16.32 o 
  -9   1   4       46.92       58.25     15.32 o 
  -8   1   4      179.43      164.29      9.21 o 
  -7   1   4      529.04      490.80     11.75 o 
  -6   1   4       17.36       18.90      4.67 o 
  -5   1   4      476.85      479.72     15.66 o 
  -4   1   4     2237.79     2289.91     33.31 o 
  -3   1   4     9406.27     8966.32    154.90 o 
  -2   1   4     9248.05     8541.55     88.45 o 
  -1   1   4     3096.56     2838.12     15.61 o 
   0   1   4      503.11      461.42      6.60 o 
   1   1   4     3045.22     2871.86     25.92 o 
   2   1   4     9255.21     8496.73     39.31 o 
   3   1   4     9322.65     9054.98    145.34 o 
   4   1   4     2214.50     2299.21     40.16 o 
   5   1   4      474.83      500.68     10.54 o 
   6   1   4       15.24       12.07      4.01 o 
   7   1   4      534.19      552.85     16.92 o 
   8   1   4      177.59      176.99     15.06 o 
   9   1   4       42.55       43.61     14.49 o 
  10   1   4      369.51      372.50     27.80 o 
  11   1   4       21.56       27.79     16.95 o 
 -11   2   4       16.27       16.48     10.06 o 
 -10   2   4      417.27      406.93     17.54 o 
  -9   2   4       73.65       66.18     20.00 o 
  -8   2   4      253.15      247.99      8.94 o 
  -7   2   4      255.99      269.13     10.93 o 
  -6   2   4     1202.68     1305.16     29.20 o 
  -5   2   4      588.09      555.46     13.71 o 
  -4   2   4     2090.72     2088.24     33.50 o 
  -3   2   4      863.00      962.68     10.83 o 
  -2   2   4     3989.51     3694.81     53.36 o 
  -1   2   4     8321.42     7521.86     94.83 o 
   0   2   4     8235.61     7575.18     48.59 o 
   1   2   4     8286.88     7443.70     52.34 o 
   2   2   4     3974.88     3795.29     39.32 o 
   3   2   4      878.75      986.95     13.95 o 
   4   2   4     2099.43     2118.60     29.45 o 
   5   2   4      592.53      567.94     10.58 o 
   6   2   4     1194.97     1240.33     34.59 o 
   7   2   4      262.76      283.83      9.45 o 
   8   2   4      253.52      231.12     54.38 o 
   9   2   4       71.08       69.22     25.21 o 
  10   2   4      423.32      427.22     22.78 o 
  11   2   4       16.24        9.23      7.43 o 
 -11   3   4       43.10       23.03     13.12 o 
 -10   3   4       45.38       30.48     18.65 o 
  -9   3   4       36.56       38.33      9.58 o 
  -8   3   4      144.11      131.35      7.44 o 
  -7   3   4      416.81      412.73     11.91 o 
  -6   3   4      429.80      415.88      9.58 o 
  -5   3   4      119.34      117.53      4.05 o 
  -4   3   4      536.85      528.74      6.79 o 
  -3   3   4      525.78      536.54      6.71 o 
  -2   3   4      114.14      100.85      2.16 o 
  -1   3   4     2974.06     2851.07     23.54 o 
   0   3   4       98.67      101.69      3.68 o 
   1   3   4     2931.21     2799.11     41.24 o 
   2   3   4      121.32      112.66      4.31 o 
   3   3   4      500.54      504.38      8.52 o 
   4   3   4      528.61      529.50      6.26 o 
   5   3   4      122.24      117.66      2.94 o 
   6   3   4      425.05      416.35     13.27 o 
   7   3   4      405.93      444.26     15.01 o 
   8   3   4      139.31      129.74     12.66 o 
   9   3   4       37.44       27.91     12.71 o 
  10   3   4       45.23       32.71     15.30 o 
  11   3   4       42.59       20.55     16.77 o 
 -11   4   4        8.07       14.74     10.28 o 
 -10   4   4       42.41       27.22     13.35 o 
  -9   4   4      244.11      244.22     19.22 o 
  -8   4   4      156.60      147.62      8.13 o 
  -7   4   4        7.91        5.69      2.69 o 
  -6   4   4      366.05      351.04     12.15 o 
  -5   4   4       77.73       67.64      4.69 o 
  -4   4   4      424.51      459.55      8.25 o 
  -3   4   4       27.71       37.05      2.89 o 
  -2   4   4     1383.42     1416.51     13.64 o 
  -1   4   4     1610.07     1641.22     21.19 o 
   0   4   4     1688.30     1593.57     10.79 o 
   1   4   4     1615.88     1608.67     32.71 o 
   2   4   4     1394.47     1422.58     19.08 o 
   3   4   4       25.00       41.64      4.02 o 
   4   4   4      438.14      483.83     11.77 o 
   5   4   4       79.32       83.49      4.21 o 
   6   4   4      369.45      349.70      6.77 o 
   7   4   4        8.50        8.61      4.24 o 
   8   4   4      154.89      153.47     14.19 o 
   9   4   4      240.95      241.06     12.49 o 
  10   4   4       46.52       40.57     26.07 o 
  11   4   4        8.06       11.08     11.91 o 
 -10   5   4       34.56       23.37     15.37 o 
  -9   5   4       65.01       61.78     15.93 o 
  -8   5   4       34.34       36.67      7.81 o 
  -7   5   4      376.37      361.10     12.26 o 
  -6   5   4      955.59      951.75     19.40 o 
  -5   5   4       66.00       62.02      4.85 o 
  -4   5   4       63.45       63.36      3.89 o 
  -3   5   4       70.97       61.52      3.99 o 
  -2   5   4      186.93      220.70      4.48 o 
  -1   5   4      904.42      955.59     13.00 o 
   0   5   4        6.27        9.41      2.43 o 
   1   5   4      883.71      949.30     12.73 o 
   2   5   4      173.74      197.75      6.30 o 
   3   5   4       68.26       56.94      4.19 o 
   4   5   4       68.14       52.47      4.41 o 
   5   5   4       69.15       67.32      8.27 o 
   6   5   4      955.78      930.61     20.08 o 
   7   5   4      366.10      386.41     19.13 o 
   8   5   4       35.38       44.71      9.61 o 
   9   5   4       61.20       70.29     39.23 o 
  10   5   4       34.70       16.36     16.83 o 
 -10   6   4       20.48       21.90      9.31 o 
  -9   6   4      561.71      574.95     24.40 o 
  -8   6   4       20.61       13.46      3.78 o 
  -7   6   4      238.01      247.97      7.76 o 
  -6   6   4     1962.23     2008.61     41.29 o 
  -5   6   4      953.21      970.01     17.10 o 
  -4   6   4      720.51      713.88     14.91 o 
  -3   6   4      458.15      441.30     10.40 o 
  -2   6   4       94.68       94.93      5.60 o 
  -1   6   4      294.90      289.44      5.92 o 
   0   6   4      356.97      355.72      6.86 o 
   1   6   4      285.63      270.53     11.94 o 
   2   6   4       90.03       96.58      4.86 o 
   3   6   4      454.53      505.01     14.14 o 
   4   6   4      717.57      723.92     18.62 o 
   5   6   4      932.92      960.87     20.98 o 
   6   6   4     1964.60     2066.72     64.99 o 
   7   6   4      231.74      213.51     14.44 o 
   8   6   4       19.95       17.15      5.58 o 
   9   6   4      571.30      578.53     46.70 o 
  10   6   4       19.05       14.95     20.65 o 
 -10   7   4       46.42       35.96     23.08 o 
  -9   7   4       35.54       27.93     11.64 o 
  -8   7   4      316.92      364.98     25.04 o 
  -7   7   4      139.45      141.36      8.70 o 
  -6   7   4      336.38      329.59     17.90 o 
  -5   7   4      212.72      218.32      7.61 o 
  -4   7   4      886.20      917.01     21.92 o 
  -3   7   4      166.15      174.73     14.21 o 
  -2   7   4       22.72       22.58      2.87 o 
  -1   7   4      664.56      731.90     13.40 o 
   0   7   4      782.20      774.88     13.12 o 
   1   7   4      664.99      696.95     13.57 o 
   2   7   4       18.79       15.76      4.40 o 
   3   7   4      160.59      138.00      9.00 o 
   4   7   4      898.57      911.59     24.33 o 
   5   7   4      214.24      237.57     10.22 o 
   6   7   4      340.64      371.30     23.35 o 
   7   7   4      135.00      124.81     14.38 o 
   8   7   4      310.44      329.45     13.10 o 
   9   7   4       33.98       31.98     13.66 o 
  10   7   4       47.42       32.40     18.56 o 
  -9   8   4       32.85       17.13      7.90 o 
  -8   8   4      109.14       98.95     22.75 o 
  -7   8   4       28.93       23.58      6.07 o 
  -6   8   4      439.66      421.37     11.09 o 
  -5   8   4      624.24      630.02     18.11 o 
  -4   8   4      366.20      390.85      9.71 o 
  -3   8   4      372.49      363.27      7.68 o 
  -2   8   4      729.13      718.92     15.94 o 
  -1   8   4      271.91      281.43      8.17 o 
   0   8   4        0.01        4.67      1.69 o 
   1   8   4      262.94      277.93     10.95 o 
   2   8   4      723.35      768.70     20.28 o 
   3   8   4      375.92      365.13     11.58 o 
   4   8   4      358.84      385.38     12.64 o 
   5   8   4      621.98      641.85     18.92 o 
   6   8   4      447.14      437.57     15.96 o 
   7   8   4       29.17       24.70      9.12 o 
   8   8   4      106.33      125.13     11.96 o 
   9   8   4       34.85       19.90      9.78 o 
  -9   9   4       77.56       62.32     17.16 o 
  -8   9   4       41.40       31.28     11.21 o 
  -7   9   4       51.60       52.90     11.15 o 
  -6   9   4      194.94      213.35     13.60 o 
  -5   9   4      210.21      228.96      8.93 o 
  -4   9   4       11.75        8.27      4.41 o 
  -3   9   4      532.87      557.14     14.23 o 
  -2   9   4      156.06      146.42      5.75 o 
  -1   9   4        2.00        1.87      1.90 o 
   0   9   4        2.32        3.75      1.85 o 
   1   9   4        2.60        4.25      2.65 o 
   2   9   4      160.64      144.33      8.10 o 
   3   9   4      537.38      569.19     26.93 o 
   4   9   4       12.80       12.96      3.72 o 
   5   9   4      203.99      202.83      9.52 o 
   6   9   4      193.22      204.33     12.25 o 
   7   9   4       52.70       54.60     15.41 o 
   8   9   4       44.81       14.18     10.07 o 
   9   9   4       79.44       55.19     26.03 o 
  -8  10   4        7.14        6.29      6.04 o 
  -7  10   4      164.01      157.36     10.08 o 
  -6  10   4       24.78       21.55      6.77 o 
  -5  10   4      629.59      639.33     27.45 o 
  -4  10   4      717.38      715.01     36.82 o 
  -3  10   4      403.11      411.14     18.15 o 
  -2  10   4       84.32       66.83      5.41 o 
  -1  10   4      502.99      473.40     13.57 o 
   0  10   4       27.74       19.71      5.91 o 
   1  10   4      506.89      485.49     17.01 o 
   2  10   4       81.21       67.16     13.01 o 
   3  10   4      407.04      413.19     16.28 o 
   4  10   4      723.21      746.18     14.15 o 
   5  10   4      620.55      618.23     20.92 o 
   6  10   4       25.52       23.91      6.50 o 
   7  10   4      161.34      118.83     34.86 o 
   8  10   4        6.32       12.62      6.06 o 
  -7  11   4       13.59       17.39     10.45 o 
  -6  11   4       56.32       64.47     15.36 o 
  -5  11   4        9.24       12.47      4.79 o 
  -4  11   4       27.28       20.49      7.25 o 
  -3  11   4      162.08      151.46     13.32 o 
  -2  11   4      290.20      314.56     15.20 o 
  -1  11   4       27.93       24.37      6.23 o 
   0  11   4       96.65       76.95     14.44 o 
   1  11   4       26.26       21.66      6.92 o 
   2  11   4      301.65      276.31     12.71 o 
   3  11   4      162.77      138.10      9.43 o 
   4  11   4       26.20       22.21      6.18 o 
   5  11   4        9.15        7.97      3.63 o 
   6  11   4       59.00       57.85     17.12 o 
   7  11   4       13.29       14.76      6.93 o 
  -6  12   4       16.50        9.12      4.93 o 
  -5  12   4      237.83      257.66     11.95 o 
  -4  12   4       43.11       27.50      8.10 o 
  -3  12   4       20.00       19.78      7.91 o 
  -2  12   4       83.78       71.32     16.15 o 
  -1  12   4      218.56      212.78     14.10 o 
   0  12   4      103.18       93.50     17.34 o 
   1  12   4      212.19      222.13     25.09 o 
   2  12   4       86.31       86.59     14.50 o 
   3  12   4       20.78       19.20      4.97 o 
   4  12   4       43.40       33.03      7.77 o 
   5  12   4      235.16      217.11     18.41 o 
   6  12   4       17.36       22.37      8.80 o 
  -5  13   4        4.51        7.43      3.23 o 
  -4  13   4       33.09       30.30      8.93 o 
  -3  13   4      121.89      128.00     30.78 o 
  -2  13   4       65.94       69.60     20.02 o 
  -1  13   4       23.58       29.10     11.14 o 
   0  13   4       58.94       57.08     14.32 o 
   1  13   4       23.71       22.68      8.50 o 
   2  13   4       66.94       66.23     17.95 o 
   3  13   4      119.92      106.43     26.30 o 
   4  13   4       33.64       19.34      6.90 o 
   5  13   4        4.57        8.21      3.49 o 
  -4  14   4       47.05       44.19     11.70 o 
  -3  14   4       14.75       23.69      6.71 o 
  -2  14   4        3.61        8.32      5.66 o 
  -1  14   4        5.30       10.94      4.53 o 
   0  14   4        6.00       12.76      6.59 o 
   1  14   4        4.47       -0.99      5.98 o 
   2  14   4        4.13        8.10      4.03 o 
   3  14   4       14.91       13.17      7.06 o 
   4  14   4       44.66       28.81     10.17 o 
  -1  15   4       56.58       61.70     18.36 o 
   0  15   4       61.24       37.07     15.98 o 
   1  15   4       58.25       56.48     19.67 o 
   1   0   5     7262.62     6949.04     39.10 o 
   2   0   5     1040.98     1045.98     11.07 o 
   3   0   5      260.53      269.46      3.93 o 
   4   0   5     3618.39     3818.66     59.20 o 
   5   0   5      195.78      186.79      5.54 o 
   6   0   5      185.53      202.49     11.66 o 
   7   0   5      180.75      186.57     12.84 o 
   8   0   5       60.95       49.61     12.35 o 
   9   0   5       24.90       21.63     11.65 o 
  10   0   5      180.09      151.14     47.50 o 
  11   0   5      296.18      329.54     22.84 o 
 -11   1   5       37.11       31.26     13.15 o 
 -10   1   5        8.27        9.28      7.29 o 
  -9   1   5       80.14       56.59     25.91 o 
  -8   1   5      238.02      243.96     11.11 o 
  -7   1   5      157.68      165.57      6.33 o 
  -6   1   5      234.03      270.97     12.74 o 
  -5   1   5     2049.97     2109.26     51.89 o 
  -4   1   5      364.82      368.11      8.45 o 
  -3   1   5      247.37      245.91      4.41 o 
  -2   1   5     4512.39     4228.77     33.74 o 
  -1   1   5     9399.92     8530.06    123.34 o 
   0   1   5      217.67      218.58      6.38 o 
   1   1   5     9336.27     8452.95     72.99 o 
   2   1   5     4581.57     4267.92     48.49 o 
   3   1   5      243.68      248.04      3.62 o 
   4   1   5      377.05      378.27      6.63 o 
   5   1   5     2043.29     2028.86     31.80 o 
   6   1   5      236.68      297.72     23.36 o 
   7   1   5      154.00      155.42     15.38 o 
   8   1   5      235.62      238.90     12.69 o 
   9   1   5       76.73       65.74     20.49 o 
  10   1   5        8.34        3.11      8.47 o 
  11   1   5       34.98       20.54     11.79 o 
 -11   2   5      339.32      393.29     20.61 o 
 -10   2   5       26.01       25.82      9.68 o 
  -9   2   5      159.62      136.22     29.19 o 
  -8   2   5       57.40       50.34      9.96 o 
  -7   2   5      357.55      347.06     11.66 o 
  -6   2   5      197.20      195.92      8.60 o 
  -5   2   5     2503.96     2606.97     40.97 o 
  -4   2   5      647.79      610.48     10.26 o 
  -3   2   5      611.97      640.23      7.34 o 
  -2   2   5     2541.33     2591.62     20.02 o 
  -1   2   5     1392.61     1329.58     16.63 o 
   0   2   5     1114.43     1065.70     16.42 o 
   1   2   5     1406.12     1342.06     14.14 o 
   2   2   5     2585.29     2615.79     38.76 o 
   3   2   5      621.45      665.53     10.79 o 
   4   2   5      657.48      647.80     13.55 o 
   5   2   5     2478.20     2506.72     47.76 o 
   6   2   5      193.09      198.07      4.86 o 
   7   2   5      366.28      364.38      9.14 o 
   8   2   5       61.80       52.22     22.41 o 
   9   2   5      156.01      150.16     29.58 o 
  10   2   5       24.77       27.08     14.35 o 
  11   2   5      338.83      350.48     44.12 o 
 -11   3   5       97.34       80.81     37.68 o 
 -10   3   5       92.37       87.10     30.68 o 
  -9   3   5       37.58       47.67      9.59 o 
  -8   3   5      639.87      677.13     14.91 o 
  -7   3   5      581.86      600.03     23.28 o 
  -6   3   5      268.27      259.20      8.46 o 
  -5   3   5        4.78       10.75      2.30 o 
  -4   3   5      381.41      403.78      6.89 o 
  -3   3   5     2964.33     3221.91     56.33 o 
  -2   3   5      769.01      752.70     13.85 o 
  -1   3   5      774.36      817.33     14.46 o 
   0   3   5       44.87       46.18      2.77 o 
   1   3   5      765.38      800.41     15.73 o 
   2   3   5      783.51      768.37      9.93 o 
   3   3   5     2975.48     3246.73     42.87 o 
   4   3   5      395.57      427.11     14.84 o 
   5   3   5        3.82        7.73      1.98 o 
   6   3   5      260.76      250.29      9.85 o 
   7   3   5      568.78      583.35     22.34 o 
   8   3   5      629.57      685.59     20.59 o 
   9   3   5       36.19       34.80     12.97 o 
  10   3   5       90.62       56.21     28.53 o 
  11   3   5       95.66      133.49     71.19 o 
 -10   4   5       14.53       29.46     11.59 o 
  -9   4   5        5.33        6.63      4.66 o 
  -8   4   5       57.04       52.80     11.79 o 
  -7   4   5      629.14      596.13     17.52 o 
  -6   4   5      120.55      134.47      6.12 o 
  -5   4   5      555.89      598.32     11.19 o 
  -4   4   5      119.85      142.21      3.23 o 
  -3   4   5      419.29      463.74      5.72 o 
  -2   4   5      669.59      649.59      8.05 o 
  -1   4   5      856.53      897.80     11.47 o 
   0   4   5        0.89        2.90      1.26 o 
   1   4   5      831.37      848.01     11.39 o 
   2   4   5      663.52      654.12     16.53 o 
   3   4   5      429.45      489.08     19.57 o 
   4   4   5      117.15      132.45      4.78 o 
   5   4   5      574.84      591.36     15.23 o 
   6   4   5      127.15      131.18      4.05 o 
   7   4   5      631.90      645.11     24.72 o 
   8   4   5       60.62       59.48     18.30 o 
   9   4   5        5.38        9.72      5.74 o 
  10   4   5       16.07        9.40     12.91 o 
 -10   5   5       68.17       85.61     27.06 o 
  -9   5   5      215.79      199.07     17.52 o 
  -8   5   5      263.70      286.39     15.23 o 
  -7   5   5      204.01      192.60      7.81 o 
  -6   5   5      267.47      268.18      7.36 o 
  -5   5   5       14.97       12.39      2.52 o 
  -4   5   5      154.03      165.32      4.89 o 
  -3   5   5      646.67      691.31     11.74 o 
  -2   5   5     1309.96     1351.91     19.79 o 
  -1   5   5      347.54      372.68      8.67 o 
   0   5   5      253.36      257.98      7.27 o 
   1   5   5      337.11      390.35      6.36 o 
   2   5   5     1308.35     1363.92     32.58 o 
   3   5   5      652.80      687.54     18.19 o 
   4   5   5      146.57      167.77     11.51 o 
   5   5   5       15.69       13.00      4.60 o 
   6   5   5      268.01      278.93     12.25 o 
   7   5   5      205.00      183.14      8.48 o 
   8   5   5      262.90      315.71     22.78 o 
   9   5   5      213.63      224.20     22.94 o 
  10   5   5       67.67       62.96     29.40 o 
 -10   6   5       12.66        6.08      8.02 o 
  -9   6   5      413.29      460.29     23.32 o 
  -8   6   5      305.25      304.95     12.82 o 
  -7   6   5      114.00      110.07      8.51 o 
  -6   6   5       69.04       68.56     13.76 o 
  -5   6   5      159.66      165.76      4.71 o 
  -4   6   5     1207.36     1205.46     22.08 o 
  -3   6   5      218.42      243.31      3.74 o 
  -2   6   5      822.34      897.58     14.71 o 
  -1   6   5      496.43      449.13     10.70 o 
   0   6   5     1026.12     1034.49     17.41 o 
   1   6   5      500.71      471.09      9.98 o 
   2   6   5      809.30      898.48     32.94 o 
   3   6   5      219.61      242.84     11.60 o 
   4   6   5     1224.65     1245.87     27.40 o 
   5   6   5      164.02      144.46      9.70 o 
   6   6   5       67.11       65.59      6.91 o 
   7   6   5      110.95      100.43      8.77 o 
   8   6   5      309.42      305.56     22.45 o 
   9   6   5      419.10      434.42     27.33 o 
  10   6   5       14.25       16.47     15.66 o 
 -10   7   5      118.13       91.99     47.79 o 
  -9   7   5      309.62      294.95     18.77 o 
  -8   7   5       84.15       76.00     23.01 o 
  -7   7   5      362.71      380.34     11.53 o 
  -6   7   5      479.98      528.13     15.15 o 
  -5   7   5      282.35      259.37      6.85 o 
  -4   7   5      119.65      105.29      7.73 o 
  -3   7   5      184.64      179.00      5.68 o 
  -2   7   5      816.35      810.47     13.47 o 
  -1   7   5      918.81      944.78     15.83 o 
   0   7   5       36.60       30.31      4.60 o 
   1   7   5      935.55     1005.70     19.15 o 
   2   7   5      810.71      820.41     21.56 o 
   3   7   5      186.51      176.68      7.27 o 
   4   7   5      114.59      107.22      6.20 o 
   5   7   5      277.60      260.58      9.53 o 
   6   7   5      484.11      526.41     24.22 o 
   7   7   5      360.41      419.17     18.67 o 
   8   7   5       81.87       77.81     25.88 o 
   9   7   5      313.60      304.45     24.03 o 
  10   7   5      115.32       91.62     74.72 o 
  -9   8   5       25.57       21.87      7.09 o 
  -8   8   5       68.31       67.22     17.57 o 
  -7   8   5       87.66       79.68     14.64 o 
  -6   8   5        9.70       11.69      4.19 o 
  -5   8   5      130.20      129.65      6.59 o 
  -4   8   5       73.02       62.33      7.12 o 
  -3   8   5      655.26      664.25     16.41 o 
  -2   8   5      128.78      131.21      5.32 o 
  -1   8   5       24.88       29.86      5.36 o 
   0   8   5       56.18       64.26      8.59 o 
   1   8   5       25.93       30.87      6.90 o 
   2   8   5      124.09      125.62      8.81 o 
   3   8   5      649.22      662.19     35.71 o 
   4   8   5       68.87       69.09     14.60 o 
   5   8   5      130.37      128.06      9.00 o 
   6   8   5        7.82        8.43      3.82 o 
   7   8   5       84.67       80.64     19.54 o 
   8   8   5       68.18       47.83     15.39 o 
   9   8   5       24.41       24.67     15.77 o 
  -9   9   5       89.23       68.71     19.05 o 
  -8   9   5      178.25      201.48     20.14 o 
  -7   9   5       32.65       27.10      8.74 o 
  -6   9   5       79.52       59.57     13.71 o 
  -5   9   5      533.07      511.15     24.76 o 
  -4   9   5      625.66      581.93     18.49 o 
  -3   9   5     2881.33     3162.61     70.88 o 
  -2   9   5      290.95      283.07     13.51 o 
  -1   9   5      264.98      260.26      8.30 o 
   0   9   5       17.84       15.30      5.23 o 
   1   9   5      273.36      285.16      9.49 o 
   2   9   5      294.64      269.99      8.23 o 
   3   9   5     2907.44     3068.13     65.70 o 
   4   9   5      619.73      598.30     19.35 o 
   5   9   5      532.17      525.09     20.29 o 
   6   9   5       83.43       81.86      7.64 o 
   7   9   5       36.62       28.92     11.17 o 
   8   9   5      179.19      189.72     33.08 o 
   9   9   5       89.21       73.66     28.69 o 
  -8  10   5      186.10      223.56     29.80 o 
  -7  10   5      207.39      232.10     12.05 o 
  -6  10   5      219.56      245.36     14.70 o 
  -5  10   5      106.55       90.13     20.37 o 
  -4  10   5        3.10        2.42      4.05 o 
  -3  10   5      864.72      870.31     34.49 o 
  -2  10   5      900.22      928.44     31.08 o 
  -1  10   5       23.39       32.72      8.95 o 
   0  10   5      839.16      846.20     20.91 o 
   1  10   5       21.83       20.09      4.55 o 
   2  10   5      890.95      878.11     21.64 o 
   3  10   5      867.42      905.02     24.27 o 
   4  10   5        4.35        6.30      4.35 o 
   5  10   5      106.87      113.60     14.77 o 
   6  10   5      219.45      209.50     20.41 o 
   7  10   5      210.61      263.55     17.07 o 
   8  10   5      187.03      164.71     73.26 o 
  -7  11   5       42.85       36.87     13.71 o 
  -6  11   5       63.99       45.52     13.20 o 
  -5  11   5       10.47       15.86      6.31 o 
  -4  11   5       42.86       27.94      9.76 o 
  -3  11   5      551.74      525.72     16.82 o 
  -2  11   5       54.64       60.95     15.09 o 
  -1  11   5      106.31      105.44     14.29 o 
   0  11   5      400.81      417.20     12.86 o 
   1  11   5      103.68       95.43      7.25 o 
   2  11   5       53.46       47.47      9.55 o 
   3  11   5      548.69      547.96     16.37 o 
   4  11   5       45.34       31.08      7.55 o 
   5  11   5       10.26       10.98      4.61 o 
   6  11   5       66.59       43.52     14.99 o 
   7  11   5       45.38       46.45     10.22 o 
  -6  12   5        8.17       11.17      4.35 o 
  -5  12   5      138.13      126.03     22.83 o 
  -4  12   5       58.12       64.44     20.41 o 
  -3  12   5      254.76      292.78     12.96 o 
  -2  12   5      175.10      147.77     14.44 o 
  -1  12   5       73.12       65.42     12.90 o 
   0  12   5       90.42      139.87     20.31 o 
   1  12   5       73.25       56.80     14.68 o 
   2  12   5      174.81      168.38     12.05 o 
   3  12   5      251.19      255.37     13.16 o 
   4  12   5       59.21       61.41     12.98 o 
   5  12   5      140.70      139.99      9.73 o 
   6  12   5        7.79        6.77      6.74 o 
  -5  13   5      217.42      198.86     18.06 o 
  -4  13   5      105.83       80.18     23.64 o 
  -3  13   5       82.44       74.90     18.94 o 
  -2  13   5       48.17       57.10     10.98 o 
  -1  13   5      158.64      204.36     26.65 o 
   0  13   5        0.70        8.28      5.40 o 
   1  13   5      159.48      165.19     27.46 o 
   2  13   5       47.22       50.57     13.97 o 
   3  13   5       85.06       74.42     22.57 o 
   4  13   5      103.85       83.36     22.49 o 
   5  13   5      215.61      196.42     11.69 o 
  -4  14   5       61.69       55.16     15.32 o 
  -3  14   5       12.85        8.01      6.67 o 
  -2  14   5       21.70       16.13      9.29 o 
  -1  14   5       54.66       38.41     13.36 o 
   0  14   5       51.28       41.76     15.36 o 
   1  14   5       54.93       51.15     12.46 o 
   2  14   5       20.91       11.25      6.87 o 
   3  14   5       13.59       17.27      7.05 o 
   4  14   5       61.40       61.44     18.14 o 
   0  15   5        3.82       13.39      6.34 o 
   0   0   6      271.23      254.89     10.49 o 
   1   0   6      187.98      151.38      5.30 o 
   2   0   6     2100.03     1967.82     29.38 o 
   3   0   6      173.93      134.16      2.60 o 
   4   0   6     2401.83     2424.45     36.13 o 
   5   0   6      593.40      586.91     16.95 o 
   6   0   6     1562.04     1727.63     45.95 o 
   7   0   6       21.62       21.64     10.00 o 
   8   0   6      345.59      322.80     14.65 o 
   9   0   6      137.20      141.36     48.63 o 
  10   0   6      192.07      235.90     29.91 o 
  11   0   6      123.22      105.35     41.04 o 
 -11   1   6       15.32       15.71     10.37 o 
 -10   1   6       62.85       68.13     23.74 o 
  -9   1   6       34.89       30.27      9.19 o 
  -8   1   6      248.41      240.90     10.99 o 
  -7   1   6      908.40      946.08     23.37 o 
  -6   1   6      354.39      355.34     13.04 o 
  -5   1   6       42.91       49.56      8.92 o 
  -4   1   6       28.90       27.88      1.95 o 
  -3   1   6     1468.23     1496.86     22.79 o 
  -2   1   6       97.71       97.96      2.76 o 
  -1   1   6      763.19      755.69     17.30 o 
   0   1   6     6395.01     6040.11     60.43 o 
   1   1   6      740.18      736.56     11.66 o 
   2   1   6      102.07      100.32      2.57 o 
   3   1   6     1512.38     1522.51     25.37 o 
   4   1   6       25.05       24.16      5.15 o 
   5   1   6       43.58       38.20      5.00 o 
   6   1   6      347.72      328.46     12.27 o 
   7   1   6      932.45      946.08     26.29 o 
   8   1   6      247.88      231.59     18.52 o 
   9   1   6       38.17       24.44     10.10 o 
  10   1   6       59.26       64.04     27.62 o 
  11   1   6       14.30       26.19     20.24 o 
 -11   2   6      157.99      135.32     43.31 o 
 -10   2   6      175.43      152.51     46.25 o 
  -9   2   6      312.38      328.91     20.66 o 
  -8   2   6      763.17      760.73     16.50 o 
  -7   2   6       68.31       75.66      7.79 o 
  -6   2   6      604.92      598.48     17.06 o 
  -5   2   6      296.88      294.24      8.51 o 
  -4   2   6     1208.47     1233.48     19.19 o 
  -3   2   6     2386.14     2483.77     34.22 o 
  -2   2   6      720.30      688.02     12.59 o 
  -1   2   6     6228.47     5987.24     39.47 o 
   0   2   6     5296.71     4984.51     63.13 o 
   1   2   6     6202.04     5992.21     59.70 o 
   2   2   6      725.55      707.76      8.28 o 
   3   2   6     2363.19     2489.76     26.13 o 
   4   2   6     1192.97     1188.90     21.39 o 
   5   2   6      299.39      292.56      6.06 o 
   6   2   6      598.09      624.29     14.93 o 
   7   2   6       73.46       78.93      5.42 o 
   8   2   6      756.41      737.72     34.21 o 
   9   2   6      319.07      295.09     14.03 o 
  10   2   6      171.84      176.21     27.20 o 
  11   2   6      156.25      158.89     36.72 o 
 -11   3   6       23.50       16.59      9.16 o 
 -10   3   6       78.31       66.42     24.45 o 
  -9   3   6       73.39       68.95     16.03 o 
  -8   3   6      275.50      273.00      9.04 o 
  -7   3   6      257.84      259.12      8.12 o 
  -6   3   6      305.24      330.56      8.25 o 
  -5   3   6      147.64      146.79      6.59 o 
  -4   3   6       45.78       50.84      3.81 o 
  -3   3   6      107.95      129.77      4.09 o 
  -2   3   6      198.23      211.32      3.62 o 
  -1   3   6     2623.49     2587.90     48.77 o 
   0   3   6       24.25       31.66      2.71 o 
   1   3   6     2594.90     2671.94     57.30 o 
   2   3   6      188.88      211.63      4.48 o 
   3   3   6       98.28      118.98      5.29 o 
   4   3   6       49.87       61.83      4.93 o 
   5   3   6      145.19      150.00      7.13 o 
   6   3   6      312.36      302.95      9.88 o 
   7   3   6      253.10      252.54     13.71 o 
   8   3   6      277.93      300.86     13.70 o 
   9   3   6       73.12       71.24     20.01 o 
  10   3   6       76.10       73.01     27.35 o 
  11   3   6       22.61       17.92      9.91 o 
 -10   4   6       55.71       44.14     11.99 o 
  -9   4   6       50.56       46.93     10.45 o 
  -8   4   6      440.28      423.25     13.63 o 
  -7   4   6     1061.21     1016.45     24.00 o 
  -6   4   6      474.40      476.31     12.74 o 
  -5   4   6       90.57       85.35      6.23 o 
  -4   4   6      103.04       89.80      5.05 o 
  -3   4   6      218.23      227.09      4.18 o 
  -2   4   6     1081.44     1134.01     17.08 o 
  -1   4   6     3691.57     3760.97     61.45 o 
   0   4   6      522.72      484.07      9.20 o 
   1   4   6     3714.44     3810.24     41.82 o 
   2   4   6     1087.52     1120.45     23.55 o 
   3   4   6      230.72      240.99      6.37 o 
   4   4   6       97.95       87.27      3.78 o 
   5   4   6       84.29       84.07      6.07 o 
   6   4   6      460.57      445.92      9.17 o 
   7   4   6     1079.16     1004.36     30.22 o 
   8   4   6      443.39      411.33     15.16 o 
   9   4   6       54.19       49.01     16.10 o 
  10   4   6       54.08       68.08     35.60 o 
 -10   5   6       24.34       19.81      9.33 o 
  -9   5   6      115.80      120.56     10.71 o 
  -8   5   6       80.55       69.21     15.19 o 
  -7   5   6      123.61      131.50      7.43 o 
  -6   5   6      527.88      531.41     14.56 o 
  -5   5   6      358.51      382.77      8.92 o 
  -4   5   6       58.40       61.14      5.22 o 
  -3   5   6      764.38      786.94     11.61 o 
  -2   5   6       30.33       27.20      4.58 o 
  -1   5   6     1506.56     1621.42     27.75 o 
   0   5   6      569.30      635.77     11.69 o 
   1   5   6     1494.17     1584.22     26.35 o 
   2   5   6       34.37       33.95      7.15 o 
   3   5   6      775.05      786.58     16.72 o 
   4   5   6       53.43       45.45      6.82 o 
   5   5   6      361.45      379.57     11.68 o 
   6   5   6      520.65      542.52     15.12 o 
   7   5   6      118.07      118.99      8.63 o 
   8   5   6       76.21       57.91     33.40 o 
   9   5   6      119.54      113.36     56.57 o 
  10   5   6       23.26       26.63     14.75 o 
 -10   6   6       28.04       21.04      9.45 o 
  -9   6   6       65.11       53.50     16.22 o 
  -8   6   6       66.93       60.38     11.10 o 
  -7   6   6       94.38       83.79     15.94 o 
  -6   6   6      170.64      161.54      8.26 o 
  -5   6   6      477.91      500.63     11.24 o 
  -4   6   6      120.13      114.94      4.19 o 
  -3   6   6      132.42      114.42      5.46 o 
  -2   6   6      841.79      786.38     16.45 o 
  -1   6   6      517.33      481.55      9.89 o 
   0   6   6     2742.19     2640.50     38.94 o 
   1   6   6      514.13      495.56     11.27 o 
   2   6   6      851.51      818.86     25.11 o 
   3   6   6      136.89      119.43      8.05 o 
   4   6   6      113.82      110.98      6.01 o 
   5   6   6      474.34      486.70     13.02 o 
   6   6   6      173.98      172.06      6.80 o 
   7   6   6       97.73       91.06      8.22 o 
   8   6   6       68.95       72.87     18.61 o 
   9   6   6       67.99       58.56     38.05 o 
  10   6   6       29.75       14.34      9.87 o 
  -9   7   6      150.98      123.82     12.73 o 
  -8   7   6        8.81        4.86      5.29 o 
  -7   7   6      395.43      398.93     12.55 o 
  -6   7   6      464.45      445.55     14.73 o 
  -5   7   6      420.45      424.87     10.77 o 
  -4   7   6      224.81      234.97      5.22 o 
  -3   7   6      275.29      261.84      6.01 o 
  -2   7   6      637.72      634.42     16.18 o 
  -1   7   6     1692.54     1708.62     40.72 o 
   0   7   6      192.16      160.14      9.51 o 
   1   7   6     1686.37     1672.21     33.97 o 
   2   7   6      632.37      628.15     14.93 o 
   3   7   6      267.86      264.24     13.14 o 
   4   7   6      221.41      262.72      9.36 o 
   5   7   6      423.23      434.37     15.70 o 
   6   7   6      468.38      458.73     14.72 o 
   7   7   6      395.45      389.42     61.16 o 
   8   7   6       10.59        1.07      8.42 o 
   9   7   6      147.68      159.89     20.47 o 
  -9   8   6      107.09       80.90     24.71 o 
  -8   8   6      166.69      191.44     18.21 o 
  -7   8   6       52.75       46.03     14.74 o 
  -6   8   6      193.77      223.02     17.71 o 
  -5   8   6      292.05      296.33     13.06 o 
  -4   8   6       40.27       39.12      9.00 o 
  -3   8   6     1258.67     1284.96     21.32 o 
  -2   8   6      263.86      276.57      7.50 o 
  -1   8   6      479.74      494.30     14.79 o 
   0   8   6      148.23      130.61      7.72 o 
   1   8   6      490.72      517.85     13.34 o 
   2   8   6      257.43      245.45     15.05 o 
   3   8   6     1252.24     1227.16     25.97 o 
   4   8   6       42.66       55.20      9.37 o 
   5   8   6      287.82      325.37     15.48 o 
   6   8   6      188.55      181.21     10.73 o 
   7   8   6       55.12       67.22     14.56 o 
   8   8   6      166.53      175.55     17.78 o 
   9   8   6      109.74       97.09     35.68 o 
  -8   9   6       80.00       73.44     20.57 o 
  -7   9   6       64.72       53.94     11.07 o 
  -6   9   6      239.50      266.97     16.82 o 
  -5   9   6      446.94      445.15     19.13 o 
  -4   9   6      687.20      715.77     32.32 o 
  -3   9   6      907.51      898.54     23.85 o 
  -2   9   6      163.59      164.72     10.57 o 
  -1   9   6      368.05      371.26     12.68 o 
   0   9   6        6.94        4.51      2.47 o 
   1   9   6      379.48      390.78     11.06 o 
   2   9   6      169.02      154.65     10.90 o 
   3   9   6      912.26      963.26     41.30 o 
   4   9   6      675.98      724.05     25.70 o 
   5   9   6      459.57      471.31     12.62 o 
   6   9   6      244.14      245.40     13.83 o 
   7   9   6       65.54       53.48     17.19 o 
   8   9   6       82.97       67.69     32.72 o 
  -8  10   6      145.67      134.90     10.47 o 
  -7  10   6       26.53       16.59      8.55 o 
  -6  10   6       54.90       42.13      9.73 o 
  -5  10   6       33.25       26.55      7.76 o 
  -4  10   6      126.29      150.06     26.60 o 
  -3  10   6      291.91      301.49     13.44 o 
  -2  10   6      543.86      532.47     18.21 o 
  -1  10   6      235.40      222.93     10.77 o 
   0  10   6      266.55      247.81     12.41 o 
   1  10   6      226.18      221.02     10.93 o 
   2  10   6      529.32      531.86     16.87 o 
   3  10   6      292.77      325.67     17.44 o 
   4  10   6      129.25      145.53     22.12 o 
   5  10   6       32.06       28.99      7.14 o 
   6  10   6       56.08       49.35     11.39 o 
   7  10   6       26.15       17.35      8.28 o 
   8  10   6      146.75      145.10     16.81 o 
  -7  11   6      108.77      124.62     17.05 o 
  -6  11   6       34.03       19.43      7.18 o 
  -5  11   6       82.60       71.76     16.95 o 
  -4  11   6      170.94      177.69     15.44 o 
  -3  11   6      275.93      264.62     18.12 o 
  -2  11   6      388.66      377.90     12.46 o 
  -1  11   6        3.42        5.67      4.17 o 
   0  11   6       29.78       28.38      8.15 o 
   1  11   6        4.01        2.12      3.99 o 
   2  11   6      400.18      404.42     11.34 o 
   3  11   6      272.16      271.41     13.92 o 
   4  11   6      173.50      199.58     10.47 o 
   5  11   6       79.06       64.16     17.37 o 
   6  11   6       33.77       24.18      8.13 o 
   7  11   6      109.77      116.87     14.83 o 
  -6  12   6       29.72       17.74      6.71 o 
  -5  12   6      262.26      291.96     33.03 o 
  -4  12   6       30.92       22.38      7.91 o 
  -3  12   6      162.11      174.63     16.95 o 
  -2  12   6       25.94       31.79     10.99 o 
  -1  12   6       17.45       17.81      5.75 o 
   0  12   6      116.67      118.17     25.99 o 
   1  12   6       16.83       11.28      4.45 o 
   2  12   6       25.88       19.09      7.22 o 
   3  12   6      162.24      151.10     11.10 o 
   4  12   6       29.03       19.24      4.92 o 
   5  12   6      264.92      277.18     18.06 o 
   6  12   6       29.70       27.77     15.93 o 
  -5  13   6       51.62       36.27     14.33 o 
  -4  13   6        8.28        7.46      7.47 o 
  -3  13   6      152.76      163.92     17.41 o 
  -2  13   6       64.59       62.63     14.42 o 
  -1  13   6        4.35        7.12      3.61 o 
   0  13   6        7.90       16.21      5.92 o 
   1  13   6        4.94        3.70      4.40 o 
   2  13   6       67.96       67.57     13.88 o 
   3  13   6      154.51      182.82     15.91 o 
   4  13   6        9.22       10.27      6.82 o 
   5  13   6       51.79       37.92     10.01 o 
  -3  14   6       66.70       63.62     17.01 o 
  -2  14   6        6.89        2.02      4.64 o 
  -1  14   6      111.47       98.20     27.71 o 
   0  14   6       14.24       13.79      5.33 o 
   1  14   6      108.21       92.50     24.11 o 
   2  14   6        7.74       11.55      6.99 o 
   3  14   6       67.48       56.67     18.36 o 
   1   0   7      121.98      125.55      3.36 o 
   2   0   7      559.79      513.55     11.35 o 
   3   0   7      325.02      317.89      5.71 o 
   4   0   7      974.05      909.62     24.02 o 
   5   0   7     2060.46     2100.58     42.46 o 
   6   0   7      513.03      491.12     18.46 o 
   7   0   7        2.79        4.20      3.90 o 
   8   0   7      186.65      192.68     22.65 o 
   9   0   7       80.70       69.48     25.70 o 
  10   0   7       33.29       29.95     12.92 o 
  11   0   7      114.46      137.76     24.98 o 
 -11   1   7       92.54       66.03     29.45 o 
 -10   1   7       14.24       13.06     10.00 o 
  -9   1   7      404.99      384.77     11.14 o 
  -8   1   7      475.41      472.43     10.92 o 
  -7   1   7      953.79      936.04     25.18 o 
  -6   1   7      209.77      218.61     10.21 o 
  -5   1   7      552.62      524.85     15.02 o 
  -4   1   7      829.11      801.61     14.26 o 
  -3   1   7      860.24      875.24     11.03 o 
  -2   1   7     1660.45     1611.70     25.46 o 
  -1   1   7      543.44      529.20      8.56 o 
   0   1   7      255.62      251.46      7.41 o 
   1   1   7      526.08      518.85      8.10 o 
   2   1   7     1674.91     1679.85     23.38 o 
   3   1   7      850.43      894.70     12.50 o 
   4   1   7      845.85      863.42     18.34 o 
   5   1   7      576.31      578.20     12.08 o 
   6   1   7      205.11      204.03      7.77 o 
   7   1   7      941.25      908.50     27.39 o 
   8   1   7      487.68      534.60     14.52 o 
   9   1   7      414.78      383.20     45.52 o 
  10   1   7       13.80       11.32     11.82 o 
  11   1   7       95.57       58.69     17.60 o 
 -11   2   7       57.16       51.78     26.49 o 
 -10   2   7       99.79      109.89     25.58 o 
  -9   2   7      254.25      242.44     18.25 o 
  -8   2   7      479.59      517.04      9.79 o 
  -7   2   7      998.60      952.73     45.92 o 
  -6   2   7      260.58      262.12     11.77 o 
  -5   2   7      355.88      337.56     11.35 o 
  -4   2   7     1478.15     1505.19     25.09 o 
  -3   2   7     1289.22     1342.14     22.13 o 
  -2   2   7     2812.14     2896.34     42.10 o 
  -1   2   7     1632.38     1661.77     16.27 o 
   0   2   7        3.23        5.38      1.75 o 
   1   2   7     1654.84     1688.49     22.32 o 
   2   2   7     2803.99     2889.25     50.04 o 
   3   2   7     1273.56     1313.52     24.41 o 
   4   2   7     1462.90     1568.42     27.56 o 
   5   2   7      359.45      357.07     13.42 o 
   6   2   7      253.67      253.02      6.51 o 
   7   2   7     1005.59      941.55     28.72 o 
   8   2   7      484.05      494.69     25.69 o 
   9   2   7      248.48      262.14     16.43 o 
  10   2   7      101.77       64.04     36.51 o 
  11   2   7       54.15       44.15     18.07 o 
 -10   3   7       26.72       31.10     10.14 o 
  -9   3   7       11.23        5.17      4.78 o 
  -8   3   7       23.15       24.50      5.70 o 
  -7   3   7      465.41      468.54     17.25 o 
  -6   3   7      203.72      210.66      8.90 o 
  -5   3   7      754.86      709.46     13.13 o 
  -4   3   7      835.32      876.17     12.88 o 
  -3   3   7      648.14      793.56     14.16 o 
  -2   3   7     3712.22     3819.29     72.54 o 
  -1   3   7     3016.84     3085.52     59.44 o 
   0   3   7      564.36      536.77      8.26 o 
   1   3   7     2963.88     3200.00     64.45 o 
   2   3   7     3729.02     3934.97     65.66 o 
   3   3   7      653.19      786.64     20.88 o 
   4   3   7      830.34      834.87     17.94 o 
   5   3   7      763.19      738.54     29.49 o 
   6   3   7      200.95      197.40     13.99 o 
   7   3   7      457.00      437.09     17.31 o 
   8   3   7       23.41       32.61      9.86 o 
   9   3   7       10.05       10.97      6.70 o 
  10   3   7       27.27       35.62     26.86 o 
 -10   4   7      111.24       89.45     26.37 o 
  -9   4   7      442.38      456.52     20.90 o 
  -8   4   7      264.47      247.34     10.40 o 
  -7   4   7       20.67       20.40      5.09 o 
  -6   4   7       44.19       44.25      8.06 o 
  -5   4   7      191.50      205.68      5.73 o 
  -4   4   7      393.10      379.18      8.48 o 
  -3   4   7     3328.68     3573.57     46.16 o 
  -2   4   7     2941.05     3092.46     66.28 o 
  -1   4   7      819.82      836.68     23.65 o 
   0   4   7      498.26      471.95     15.19 o 
   1   4   7      796.36      810.33     12.52 o 
   2   4   7     2978.47     3170.43     54.65 o 
   3   4   7     3316.36     3484.35     70.12 o 
   4   4   7      381.03      363.60      9.23 o 
   5   4   7      182.68      184.79      6.36 o 
   6   4   7       40.58       42.22      2.65 o 
   7   4   7       18.94       23.12      8.56 o 
   8   4   7      254.80      269.76     93.75 o 
   9   4   7      442.82      408.20     29.88 o 
  10   4   7      110.59      114.76     76.94 o 
 -10   5   7      116.96      116.21     50.05 o 
  -9   5   7       81.34       69.64     16.58 o 
  -8   5   7      380.15      384.23     10.23 o 
  -7   5   7      686.34      682.64     19.18 o 
  -6   5   7      426.56      441.23     14.93 o 
  -5   5   7      331.49      325.37      7.55 o 
  -4   5   7      298.80      283.12      6.97 o 
  -3   5   7      233.51      251.13      4.25 o 
  -2   5   7      265.85      290.34     12.01 o 
  -1   5   7      676.92      679.33     14.87 o 
   0   5   7      700.83      682.86     15.11 o 
   1   5   7      671.19      683.73     17.33 o 
   2   5   7      272.53      282.97      7.04 o 
   3   5   7      244.00      241.38      6.83 o 
   4   5   7      297.99      278.75      9.70 o 
   5   5   7      334.41      341.57     17.90 o 
   6   5   7      422.04      448.95     12.38 o 
   7   5   7      676.65      642.67     55.22 o 
   8   5   7      386.19      408.56     28.63 o 
   9   5   7       79.53       95.32     45.36 o 
  10   5   7      114.95       88.18     40.34 o 
 -10   6   7      196.43      161.25     61.33 o 
  -9   6   7       66.54       67.24     19.93 o 
  -8   6   7       41.96       35.28      7.08 o 
  -7   6   7      499.03      477.86     10.31 o 
  -6   6   7       54.64       59.79     11.01 o 
  -5   6   7       61.59       55.56      7.74 o 
  -4   6   7       75.49       64.74      5.41 o 
  -3   6   7      527.08      520.21     10.14 o 
  -2   6   7     1322.70     1293.05     24.72 o 
  -1   6   7      185.22      211.60     10.15 o 
   0   6   7      654.13      672.73     14.84 o 
   1   6   7      188.17      181.40      7.67 o 
   2   6   7     1336.09     1315.33     31.04 o 
   3   6   7      524.53      507.12     20.01 o 
   4   6   7       73.36       60.77      8.33 o 
   5   6   7       63.73       61.25     11.89 o 
   6   6   7       56.96       56.43     12.16 o 
   7   6   7      493.20      525.61     18.71 o 
   8   6   7       45.10       42.25     17.91 o 
   9   6   7       64.31       80.71     42.75 o 
  10   6   7      197.01      237.81     28.27 o 
  -9   7   7       11.51        5.26      5.26 o 
  -8   7   7       75.48       69.43     19.09 o 
  -7   7   7      126.98      108.63      9.30 o 
  -6   7   7      225.02      228.86     11.36 o 
  -5   7   7      589.93      583.58     14.09 o 
  -4   7   7      640.63      646.40     15.28 o 
  -3   7   7      144.86      137.74      5.58 o 
  -2   7   7       17.93       15.74      3.52 o 
  -1   7   7      430.14      438.44     20.80 o 
   0   7   7      814.32      758.07     16.82 o 
   1   7   7      431.24      423.68     13.29 o 
   2   7   7       17.24       22.95      5.84 o 
   3   7   7      151.69      145.50      8.64 o 
   4   7   7      645.94      657.40     29.44 o 
   5   7   7      584.63      597.79     17.26 o 
   6   7   7      228.24      233.44      8.73 o 
   7   7   7      125.49      121.34     14.25 o 
   8   7   7       73.13       85.44     21.15 o 
   9   7   7       10.23        9.02      4.80 o 
  -9   8   7        8.99       10.89      5.27 o 
  -8   8   7       33.31       26.88      9.19 o 
  -7   8   7      381.66      383.40     11.21 o 
  -6   8   7      265.97      255.36     17.30 o 
  -5   8   7     1147.40     1181.10     56.85 o 
  -4   8   7      641.27      611.21     16.61 o 
  -3   8   7      242.75      231.22      9.12 o 
  -2   8   7      408.32      412.97      9.03 o 
  -1   8   7      219.87      233.63     10.39 o 
   0   8   7        6.12       10.68      3.60 o 
   1   8   7      212.06      216.00      9.37 o 
   2   8   7      417.34      397.57     10.67 o 
   3   8   7      248.49      246.01     15.31 o 
   4   8   7      634.62      591.83     17.58 o 
   5   8   7     1146.06     1172.64     39.69 o 
   6   8   7      273.66      292.66     10.34 o 
   7   8   7      377.86      363.31     14.47 o 
   8   8   7       31.97       19.36     13.83 o 
   9   8   7        8.07        8.11      4.07 o 
  -8   9   7       71.02       66.55     19.15 o 
  -7   9   7       97.66      100.69     20.77 o 
  -6   9   7       18.32       20.40      6.04 o 
  -5   9   7       82.91       62.49     14.98 o 
  -4   9   7       43.01       40.48      7.18 o 
  -3   9   7     1598.92     1616.28     39.87 o 
  -2   9   7      428.01      424.38     18.48 o 
  -1   9   7      372.63      379.39     10.76 o 
   0   9   7      326.35      304.16     14.97 o 
   1   9   7      382.72      367.71     12.85 o 
   2   9   7      425.65      403.82     19.03 o 
   3   9   7     1596.41     1623.31     36.01 o 
   4   9   7       45.97       42.64      9.00 o 
   5   9   7       84.28       94.25     14.15 o 
   6   9   7       16.88       13.20      7.89 o 
   7   9   7       94.43       81.44     10.31 o 
   8   9   7       71.31       54.65     26.26 o 
  -8  10   7       31.99       29.25     11.18 o 
  -7  10   7        3.39        4.00      3.77 o 
  -6  10   7       11.43       12.81      5.43 o 
  -5  10   7       86.85       67.62     12.87 o 
  -4  10   7       37.11       27.76     10.30 o 
  -3  10   7      562.79      581.89     21.67 o 
  -2  10   7      518.22      461.90     26.98 o 
  -1  10   7      103.59      109.69     17.10 o 
   0  10   7       66.07       70.13      6.36 o 
   1  10   7      101.61      101.93     17.61 o 
   2  10   7      513.64      507.91     21.16 o 
   3  10   7      548.13      581.21     12.63 o 
   4  10   7       37.53       32.68      7.39 o 
   5  10   7       86.15       70.88     15.56 o 
   6  10   7       13.18       16.59      5.98 o 
   7  10   7        2.92        4.13      5.04 o 
   8  10   7       31.95       56.47     29.68 o 
  -7  11   7       72.00       57.11     13.00 o 
  -6  11   7       54.45       51.08     12.21 o 
  -5  11   7       80.10       75.33     20.40 o 
  -4  11   7       42.24       29.80      8.30 o 
  -3  11   7      468.25      432.25     33.56 o 
  -2  11   7      104.31       86.62     16.84 o 
  -1  11   7       15.67       14.63      4.62 o 
   0  11   7       81.64       88.93     14.63 o 
   1  11   7       17.26       12.21      4.43 o 
   2  11   7      107.47       91.41     12.94 o 
   3  11   7      466.79      458.15     21.07 o 
   4  11   7       44.47       41.58     10.70 o 
   5  11   7       79.84       68.47     15.21 o 
   6  11   7       53.00       50.42     17.29 o 
   7  11   7       75.66       65.79     24.09 o 
  -6  12   7       60.23       37.62     15.81 o 
  -5  12   7       91.91       69.00     22.67 o 
  -4  12   7       12.30        1.81      5.63 o 
  -3  12   7       63.94       50.75     13.12 o 
  -2  12   7       23.76       26.85      7.58 o 
  -1  12   7        7.12       15.64      6.67 o 
   0  12   7        5.88        5.14      6.98 o 
   1  12   7        7.33        5.80      5.53 o 
   2  12   7       24.62       33.64      5.99 o 
   3  12   7       61.61       66.06     15.12 o 
   4  12   7       12.08        5.80      3.82 o 
   5  12   7       90.97       82.21     17.10 o 
   6  12   7       61.15       50.79     15.70 o 
  -5  13   7        7.56       10.63      5.53 o 
  -4  13   7        2.81        9.50      5.11 o 
  -3  13   7       95.21       90.35     22.69 o 
  -2  13   7       35.73       54.31     14.08 o 
  -1  13   7      165.61      147.15     27.46 o 
   0  13   7       57.49       54.33     14.17 o 
   1  13   7      163.55      192.34     17.04 o 
   2  13   7       37.87       43.35     11.84 o 
   3  13   7       93.14       84.89     21.17 o 
   4  13   7        2.52        6.30      4.77 o 
   5  13   7        7.19        6.32      6.79 o 
  -3  14   7       24.41       22.47      8.93 o 
  -2  14   7       64.84       62.04     18.70 o 
  -1  14   7       93.28       78.40     20.64 o 
   0  14   7        2.64        2.18      7.33 o 
   1  14   7       95.34       64.04     17.82 o 
   2  14   7       63.45       54.15     14.00 o 
   3  14   7       24.71       13.38      6.41 o 
   0   0   8       27.63       20.28      4.10 o 
   1   0   8       82.04       83.02      2.38 o 
   2   0   8        0.05        0.87      1.41 o 
   3   0   8     1183.83     1072.44     20.67 o 
   4   0   8     1262.29     1239.59     20.77 o 
   5   0   8      438.38      419.82     10.12 o 
   6   0   8       94.32       90.44      9.69 o 
   7   0   8       15.62        8.01      5.68 o 
   8   0   8        0.02        3.48      5.37 o 
   9   0   8        1.26        1.48      2.17 o 
  10   0   8       56.22       61.81     19.63 o 
  11   0   8       73.11       66.32     25.09 o 
 -11   1   8      153.42      172.71     43.36 o 
 -10   1   8      326.21      285.42     20.27 o 
  -9   1   8       66.66       49.64     15.21 o 
  -8   1   8       72.24       60.20     16.72 o 
  -7   1   8      121.61      115.41     12.08 o 
  -6   1   8      574.35      613.02     15.90 o 
  -5   1   8      250.92      246.34     11.64 o 
  -4   1   8      104.60      131.37      5.13 o 
  -3   1   8      424.71      459.95     10.29 o 
  -2   1   8      218.04      214.86      4.22 o 
  -1   1   8      420.19      397.23      6.83 o 
   0   1   8      598.53      626.20     10.69 o 
   1   1   8      420.98      398.09      8.31 o 
   2   1   8      213.54      208.91      5.10 o 
   3   1   8      410.73      440.43     11.56 o 
   4   1   8      108.94      136.19      3.23 o 
   5   1   8      251.10      239.86      4.90 o 
   6   1   8      597.13      588.92     21.94 o 
   7   1   8      117.15      135.04      7.55 o 
   8   1   8       71.57       65.58      6.46 o 
   9   1   8       65.15       61.01     18.45 o 
  10   1   8      337.55      335.99     17.47 o 
  11   1   8      153.00      179.58     19.64 o 
 -10   2   8        1.92        2.59      6.24 o 
  -9   2   8      173.44      146.99      9.07 o 
  -8   2   8      115.15      112.98      8.01 o 
  -7   2   8      282.60      306.10     22.39 o 
  -6   2   8       22.24       24.30      7.15 o 
  -5   2   8      650.26      692.29     14.51 o 
  -4   2   8       65.68       66.28      5.09 o 
  -3   2   8     1537.95     1702.83     27.58 o 
  -2   2   8      196.06      222.86      6.13 o 
  -1   2   8      156.58      149.92      3.78 o 
   0   2   8       79.56       96.48      2.59 o 
   1   2   8      161.61      152.97      4.84 o 
   2   2   8      202.89      212.11      4.67 o 
   3   2   8     1544.60     1758.04     31.40 o 
   4   2   8       63.47       58.78      2.09 o 
   5   2   8      641.99      688.48     16.27 o 
   6   2   8       21.48       25.29      4.44 o 
   7   2   8      277.74      319.40     21.80 o 
   8   2   8      115.57       96.40     28.87 o 
   9   2   8      166.88      122.26     19.22 o 
  10   2   8        1.67       11.11     21.10 o 
 -10   3   8       21.11       22.20     12.27 o 
  -9   3   8      215.54      243.78     18.96 o 
  -8   3   8      271.64      260.46      9.44 o 
  -7   3   8      202.03      218.70     12.14 o 
  -6   3   8      230.83      213.52      8.80 o 
  -5   3   8      130.22      143.52      5.54 o 
  -4   3   8     1047.82     1085.81     19.07 o 
  -3   3   8       19.12       30.12      3.36 o 
  -2   3   8      873.46      868.91     17.28 o 
  -1   3   8     5772.86     5794.97     80.60 o 
   0   3   8        2.62        7.38      2.70 o 
   1   3   8     5814.01     5918.39    101.58 o 
   2   3   8      879.12      892.23     16.23 o 
   3   3   8       15.94       28.74      4.10 o 
   4   3   8     1047.60     1082.35     20.04 o 
   5   3   8      133.78      158.80      8.44 o 
   6   3   8      225.12      214.16      9.66 o 
   7   3   8      210.26      220.50     11.15 o 
   8   3   8      273.83      255.42     23.96 o 
   9   3   8      218.92      221.47     88.89 o 
  10   3   8       22.26       17.11     19.81 o 
 -10   4   8      117.05      149.17     25.80 o 
  -9   4   8      153.93      175.19     11.25 o 
  -8   4   8       42.16       30.70      6.62 o 
  -7   4   8     1004.62      942.75     38.88 o 
  -6   4   8      754.00      756.11     15.35 o 
  -5   4   8      286.17      307.49     10.36 o 
  -4   4   8      201.99      205.59      5.41 o 
  -3   4   8     2352.96     2409.27     46.80 o 
  -2   4   8      110.63      103.84      5.47 o 
  -1   4   8     1406.20     1465.27     25.86 o 
   0   4   8        6.82        3.23      2.95 o 
   1   4   8     1413.63     1526.89     25.45 o 
   2   4   8      104.21       96.19      4.68 o 
   3   4   8     2310.81     2338.21     45.77 o 
   4   4   8      200.02      193.36      5.45 o 
   5   4   8      290.49      306.30      9.98 o 
   6   4   8      752.27      777.55     26.27 o 
   7   4   8     1023.39     1030.07     42.48 o 
   8   4   8       44.16       16.40     13.05 o 
   9   4   8      152.13      130.77     76.43 o 
  10   4   8      116.42       74.98     40.11 o 
 -10   5   8      254.46      276.23     24.88 o 
  -9   5   8       82.22       66.76     18.05 o 
  -8   5   8       68.35       46.89     12.29 o 
  -7   5   8      115.39      126.87      7.65 o 
  -6   5   8      383.55      376.41     12.48 o 
  -5   5   8      104.92      101.57      4.70 o 
  -4   5   8      748.65      788.43     16.47 o 
  -3   5   8       46.24       60.86      5.24 o 
  -2   5   8      463.80      469.97     12.37 o 
  -1   5   8      522.46      524.84      9.72 o 
   0   5   8       17.55       16.52      4.00 o 
   1   5   8      522.53      531.42      9.83 o 
   2   5   8      470.33      481.60     14.69 o 
   3   5   8       49.65       61.11      4.38 o 
   4   5   8      734.66      777.25     19.94 o 
   5   5   8      109.58      102.86      7.95 o 
   6   5   8      384.36      395.70     14.34 o 
   7   5   8      110.55      105.97      6.99 o 
   8   5   8       71.48       74.31     57.79 o 
   9   5   8       81.53       78.63     44.00 o 
  10   5   8      261.02      329.42     81.16 o 
 -10   6   8       52.58       42.90     14.84 o 
  -9   6   8       41.13       43.25     12.72 o 
  -8   6   8      279.27      285.54     11.24 o 
  -7   6   8      356.45      314.84     18.00 o 
  -6   6   8      149.37      152.10      8.71 o 
  -5   6   8      327.32      338.75      9.53 o 
  -4   6   8      217.57      207.87      8.77 o 
  -3   6   8      197.18      203.00      8.13 o 
  -2   6   8      391.01      412.06     11.49 o 
  -1   6   8      529.61      567.04     15.60 o 
   0   6   8      581.98      541.62     11.93 o 
   1   6   8      532.44      539.59     12.62 o 
   2   6   8      381.69      394.83     10.73 o 
   3   6   8      203.62      203.12      8.35 o 
   4   6   8      209.61      217.51      7.92 o 
   5   6   8      322.80      341.85     11.19 o 
   6   6   8      145.29      143.29     11.61 o 
   7   6   8      365.50      362.53     32.95 o 
   8   6   8      284.19      285.87     17.90 o 
   9   6   8       39.17       21.28     28.40 o 
  10   6   8       51.47       31.21     30.05 o 
  -9   7   8       44.10       50.46     12.24 o 
  -8   7   8        3.12       10.40      5.38 o 
  -7   7   8       31.93       35.99      9.65 o 
  -6   7   8      309.39      290.81     11.15 o 
  -5   7   8      201.71      194.80      9.17 o 
  -4   7   8      548.87      561.86     14.76 o 
  -3   7   8      966.43      950.55     17.15 o 
  -2   7   8       56.70       49.88      5.19 o 
  -1   7   8      222.38      207.19     10.03 o 
   0   7   8       66.58       61.03      9.66 o 
   1   7   8      228.86      226.48      7.85 o 
   2   7   8       62.57       63.14      9.52 o 
   3   7   8      977.84     1010.00     37.12 o 
   4   7   8      547.96      548.10     15.85 o 
   5   7   8      205.77      212.27     11.07 o 
   6   7   8      309.13      318.36     11.27 o 
   7   7   8       30.47       28.78      8.23 o 
   8   7   8        2.64       12.67      9.10 o 
   9   7   8       43.76       47.87     32.68 o 
  -9   8   8       82.41       73.44     19.47 o 
  -8   8   8      164.57      193.29     11.85 o 
  -7   8   8       78.91       59.85     14.83 o 
  -6   8   8      139.37      145.27     12.23 o 
  -5   8   8      221.05      215.89      9.97 o 
  -4   8   8      351.16      355.65     14.25 o 
  -3   8   8     1470.11     1493.76     30.26 o 
  -2   8   8      726.65      734.72     20.62 o 
  -1   8   8     1917.86     1915.06     35.03 o 
   0   8   8     2886.69     2991.98     67.36 o 
   1   8   8     1916.95     1938.96     53.47 o 
   2   8   8      707.92      673.00     16.52 o 
   3   8   8     1466.68     1461.17     50.73 o 
   4   8   8      360.64      380.73     13.76 o 
   5   8   8      230.27      236.94      9.51 o 
   6   8   8      135.67      151.54     11.59 o 
   7   8   8       78.75       62.66     16.32 o 
   8   8   8      165.00      206.54     19.41 o 
   9   8   8       83.21       74.45     38.54 o 
  -8   9   8       76.71       70.89     21.20 o 
  -7   9   8      258.70      284.62     11.76 o 
  -6   9   8       86.12       89.64     17.80 o 
  -5   9   8      233.91      251.59     19.16 o 
  -4   9   8        3.81        5.73      4.35 o 
  -3   9   8      389.75      355.76     13.75 o 
  -2   9   8       87.11       97.93     15.82 o 
  -1   9   8     1782.01     1822.18     32.97 o 
   0   9   8      665.62      661.06     15.37 o 
   1   9   8     1773.58     1844.08     36.62 o 
   2   9   8       91.04       79.64     14.46 o 
   3   9   8      393.69      345.27     12.16 o 
   4   9   8        2.98        4.08      2.64 o 
   5   9   8      234.84      228.38     15.56 o 
   6   9   8       89.50       80.18     19.19 o 
   7   9   8      258.20      303.40     14.64 o 
   8   9   8       77.23       49.27     43.00 o 
  -8  10   8       47.85       37.83     19.20 o 
  -7  10   8       11.55        8.64      5.75 o 
  -6  10   8       55.15       58.33     10.25 o 
  -5  10   8       61.89       50.51     12.88 o 
  -4  10   8       59.74       62.90     13.93 o 
  -3  10   8       34.44       24.81      9.44 o 
  -2  10   8      276.07      284.89     17.10 o 
  -1  10   8       25.43       24.60      5.34 o 
   0  10   8      476.04      500.82     14.91 o 
   1  10   8       25.59       23.73      4.08 o 
   2  10   8      268.59      265.00     12.42 o 
   3  10   8       35.49       39.63      7.64 o 
   4  10   8       62.82       53.56      9.52 o 
   5  10   8       62.84       66.74     13.79 o 
   6  10   8       53.14       52.46     19.79 o 
   7  10   8       12.00       13.19      5.50 o 
   8  10   8       44.67       29.48     26.18 o 
  -7  11   8      105.72       62.79     18.39 o 
  -6  11   8      132.25      132.89     15.64 o 
  -5  11   8      130.60      106.92     29.26 o 
  -4  11   8       14.86       20.66      8.14 o 
  -3  11   8       58.85       37.68     11.24 o 
  -2  11   8      183.00      223.78     16.11 o 
  -1  11   8      205.23      211.39     15.72 o 
   0  11   8      129.23      158.75     19.57 o 
   1  11   8      205.33      214.48     15.61 o 
   2  11   8      176.60      181.19      9.16 o 
   3  11   8       57.25       48.09      9.88 o 
   4  11   8       16.06       23.29      7.22 o 
   5  11   8      131.83      155.89     12.52 o 
   6  11   8      134.91      152.49     13.35 o 
   7  11   8      105.61       86.17     36.01 o 
  -6  12   8      159.26      204.89     24.47 o 
  -5  12   8        8.46        4.65      5.37 o 
  -4  12   8       19.55       24.54      8.11 o 
  -3  12   8      104.97      104.08     20.28 o 
  -2  12   8       20.59       25.90     14.00 o 
  -1  12   8       43.28       34.01      9.65 o 
   0  12   8        0.11        8.52      5.25 o 
   1  12   8       44.17       41.76     10.08 o 
   2  12   8       20.98       30.09      7.43 o 
   3  12   8      106.35       98.61     21.23 o 
   4  12   8       21.06       18.16      5.64 o 
   5  12   8        7.31        7.01      4.70 o 
   6  12   8      156.31      194.86     36.65 o 
  -5  13   8      177.79      225.10     21.72 o 
  -4  13   8       68.13       70.30     20.61 o 
  -3  13   8       31.92       25.49     10.17 o 
  -2  13   8      105.67      117.32     29.71 o 
  -1  13   8      205.84      193.10     17.08 o 
   0  13   8       16.05       10.47      6.09 o 
   1  13   8      210.80      222.97     17.12 o 
   2  13   8      104.17      128.73     12.45 o 
   3  13   8       30.34       26.40      6.78 o 
   4  13   8       70.02       61.77     17.57 o 
   5  13   8      178.37      224.02     24.92 o 
  -3  14   8       75.54       69.12     20.24 o 
  -2  14   8       48.69       47.86     13.46 o 
  -1  14   8       24.25       15.52      8.46 o 
   0  14   8      341.91      421.89     18.66 o 
   1  14   8       25.68       18.92      8.49 o 
   2  14   8       49.30       41.53     13.77 o 
   3  14   8       75.21       65.60     25.14 o 
   1   0   9      238.89      232.27      5.50 o 
   2   0   9      612.60      583.47     11.48 o 
   3   0   9        1.30        2.26      1.03 o 
   4   0   9        1.14        0.15      1.34 o 
   5   0   9       49.59       51.44      3.51 o 
   6   0   9      314.81      313.84     16.00 o 
   7   0   9      326.99      314.56     21.44 o 
   8   0   9       77.11       82.92      7.05 o 
   9   0   9       17.43        7.52      4.18 o 
  10   0   9      475.86      455.49     20.05 o 
 -10   1   9       45.67       41.90     30.46 o 
  -9   1   9      524.05      557.47     13.37 o 
  -8   1   9      476.65      480.23     12.27 o 
  -7   1   9      971.59      935.08     25.39 o 
  -6   1   9       83.52       83.85      9.96 o 
  -5   1   9      590.09      554.90     12.36 o 
  -4   1   9      596.47      572.65     26.37 o 
  -3   1   9        3.89        4.49      1.51 o 
  -2   1   9      879.24      893.66     15.53 o 
  -1   1   9     2432.65     2442.41     63.08 o 
   0   1   9      292.52      286.17      4.92 o 
   1   1   9     2420.84     2428.04     50.50 o 
   2   1   9      865.93      882.16     18.04 o 
   3   1   9        4.56        3.37      1.43 o 
   4   1   9      585.66      535.96     10.84 o 
   5   1   9      619.16      604.05     14.55 o 
   6   1   9       83.45       72.29      8.04 o 
   7   1   9      979.18      982.64     77.06 o 
   8   1   9      465.67      452.80     13.57 o 
   9   1   9      522.55      555.51     22.87 o 
  10   1   9       46.02       36.12     26.88 o 
 -10   2   9       12.57       12.32      6.91 o 
  -9   2   9       20.45       14.05      6.62 o 
  -8   2   9      106.92      107.18      9.11 o 
  -7   2   9      583.74      562.42     17.50 o 
  -6   2   9       87.10       78.06      7.59 o 
  -5   2   9      230.52      221.36      8.45 o 
  -4   2   9      237.70      212.77      7.25 o 
  -3   2   9     2063.55     2136.60     37.59 o 
  -2   2   9     1596.37     1612.63     27.05 o 
  -1   2   9     1104.15     1276.13     23.17 o 
   0   2   9      850.11      910.94     17.81 o 
   1   2   9     1099.22     1227.35     17.06 o 
   2   2   9     1638.85     1627.54     28.96 o 
   3   2   9     2043.35     2173.84     38.28 o 
   4   2   9      249.93      228.17      5.47 o 
   5   2   9      236.31      227.04      5.66 o 
   6   2   9       81.90       77.88      6.37 o 
   7   2   9      590.79      616.39     26.81 o 
   8   2   9      102.24       96.11      7.94 o 
   9   2   9       22.25       20.32     18.49 o 
  10   2   9       12.53       20.73     15.52 o 
 -10   3   9       40.91       34.13     17.79 o 
  -9   3   9       68.55       51.33     13.46 o 
  -8   3   9       15.10       10.35      4.36 o 
  -7   3   9      143.01      138.61     10.86 o 
  -6   3   9      283.21      274.65     20.32 o 
  -5   3   9      675.99      672.82     15.24 o 
  -4   3   9      288.17      296.27      8.38 o 
  -3   3   9     1503.64     1607.99     36.12 o 
  -2   3   9     1219.70     1200.14     23.80 o 
  -1   3   9     1395.47     1497.76     25.61 o 
   0   3   9      266.43      280.07      5.97 o 
   1   3   9     1387.35     1521.83     44.21 o 
   2   3   9     1224.04     1256.80     26.56 o 
   3   3   9     1494.10     1612.88     55.29 o 
   4   3   9      291.71      306.01      7.88 o 
   5   3   9      677.43      687.43     15.10 o 
   6   3   9      277.80      296.30     10.34 o 
   7   3   9      142.58      125.46      6.38 o 
   8   3   9       14.07       21.48     14.02 o 
   9   3   9       72.36       50.92     28.33 o 
  10   3   9       39.96       58.62     42.68 o 
 -10   4   9        1.59        5.37      5.95 o 
  -9   4   9       48.61       37.51     12.26 o 
  -8   4   9      312.71      303.34     11.30 o 
  -7   4   9       20.14       14.30      4.74 o 
  -6   4   9       39.50       29.22      7.53 o 
  -5   4   9      243.36      244.04      5.75 o 
  -4   4   9      246.87      251.30      5.96 o 
  -3   4   9     3054.26     3369.82     64.23 o 
  -2   4   9      570.95      532.10     13.68 o 
  -1   4   9      229.41      212.81      8.91 o 
   0   4   9       15.62       12.37      5.37 o 
   1   4   9      238.00      218.86      5.30 o 
   2   4   9      590.73      545.54     13.57 o 
   3   4   9     3048.41     3194.86     61.33 o 
   4   4   9      249.86      261.97      8.02 o 
   5   4   9      241.93      239.90      5.82 o 
   6   4   9       41.08       35.41      4.34 o 
   7   4   9       18.09       10.66      8.44 o 
   8   4   9      308.46      336.60     50.32 o 
   9   4   9       47.05       22.40     20.60 o 
  10   4   9        1.59        7.79     18.86 o 
 -10   5   9       94.03      107.63     36.06 o 
  -9   5   9       59.72       49.78     10.62 o 
  -8   5   9      194.91      203.08      9.36 o 
  -7   5   9       61.79       53.02     10.38 o 
  -6   5   9      148.56      173.00      9.26 o 
  -5   5   9      157.74      173.36      7.84 o 
  -4   5   9      130.07      119.23      5.32 o 
  -3   5   9      518.78      526.33     14.93 o 
  -2   5   9      609.62      650.04     18.04 o 
  -1   5   9      110.03      101.71      7.06 o 
   0   5   9      146.85      137.31      6.22 o 
   1   5   9      113.82      106.73      7.04 o 
   2   5   9      622.74      665.28     14.09 o 
   3   5   9      524.62      544.76     24.32 o 
   4   5   9      136.99      124.99      4.87 o 
   5   5   9      164.94      169.63     11.21 o 
   6   5   9      151.62      161.12      8.39 o 
   7   5   9       57.65       56.23     14.79 o 
   8   5   9      191.02      120.79     58.90 o 
   9   5   9       62.80       44.01     56.76 o 
  10   5   9       90.56      107.98     47.22 o 
  -9   6   9      202.04      236.52     11.50 o 
  -8   6   9      154.89      176.95     11.33 o 
  -7   6   9      287.99      266.84     10.59 o 
  -6   6   9      117.25      126.90     10.21 o 
  -5   6   9      705.71      723.41     17.37 o 
  -4   6   9      274.46      260.99      9.94 o 
  -3   6   9      328.07      323.47     10.39 o 
  -2   6   9      107.99      105.97      6.28 o 
  -1   6   9      470.98      447.33     13.78 o 
   0   6   9      372.33      382.03     11.44 o 
   1   6   9      482.75      454.06     16.64 o 
   2   6   9      109.86       96.29     10.39 o 
   3   6   9      330.73      356.07     11.60 o 
   4   6   9      279.19      298.07     14.62 o 
   5   6   9      701.31      679.60     23.67 o 
   6   6   9      115.78      107.31      9.43 o 
   7   6   9      282.15      293.64     11.45 o 
   8   6   9      159.27      154.49     69.56 o 
   9   6   9      203.59      198.37     25.72 o 
  -9   7   9       73.95       67.18     23.24 o 
  -8   7   9       51.92       42.20     14.81 o 
  -7   7   9      371.33      333.33      9.29 o 
  -6   7   9       27.20       23.24      6.69 o 
  -5   7   9        1.38        3.74      2.86 o 
  -4   7   9       77.59       66.18     10.81 o 
  -3   7   9      259.67      262.21      5.45 o 
  -2   7   9      433.41      406.27     14.16 o 
  -1   7   9      133.93      139.78     15.97 o 
   0   7   9       28.94       35.06      6.40 o 
   1   7   9      126.65      113.86      9.20 o 
   2   7   9      432.05      424.82     18.05 o 
   3   7   9      259.35      252.20      7.88 o 
   4   7   9       78.18       86.79      7.78 o 
   5   7   9        1.58        2.99      3.03 o 
   6   7   9       30.12       31.56      8.45 o 
   7   7   9      363.18      368.00     18.24 o 
   8   7   9       53.32       43.19     16.88 o 
   9   7   9       74.51       57.18     17.23 o 
  -9   8   9      100.18       79.70     25.37 o 
  -8   8   9      104.68      110.52     23.35 o 
  -7   8   9      251.69      261.38     12.99 o 
  -6   8   9      118.27       94.66     13.47 o 
  -5   8   9      127.11      130.83     10.97 o 
  -4   8   9      532.31      570.37     19.74 o 
  -3   8   9      101.01      113.07      9.02 o 
  -2   8   9     2335.72     2470.57     49.63 o 
  -1   8   9     3571.69     3706.26     64.27 o 
   0   8   9       22.97       23.69      6.55 o 
   1   8   9     3560.56     3544.10     55.15 o 
   2   8   9     2326.47     2361.20     48.97 o 
   3   8   9       96.74      106.94      7.31 o 
   4   8   9      532.79      524.98     16.86 o 
   5   8   9      127.13      118.96      6.59 o 
   6   8   9      120.43       99.92     22.88 o 
   7   8   9      254.80      239.15     10.50 o 
   8   8   9      105.51       87.99     74.08 o 
   9   8   9      101.51      106.53     44.44 o 
  -8   9   9       24.82       17.41      8.35 o 
  -7   9   9       49.01       44.83     14.34 o 
  -6   9   9       47.58       51.15     14.06 o 
  -5   9   9       16.78       23.55      8.87 o 
  -4   9   9      130.73      133.24     21.03 o 
  -3   9   9      534.01      534.29     17.79 o 
  -2   9   9       35.48       34.40      7.04 o 
  -1   9   9     1019.72     1005.45     21.58 o 
   0   9   9      147.06      153.95     20.87 o 
   1   9   9     1010.45     1022.31     23.55 o 
   2   9   9       35.26       33.92      4.71 o 
   3   9   9      535.29      522.68     17.81 o 
   4   9   9      126.85      142.80     13.10 o 
   5   9   9       17.36       12.71      4.29 o 
   6   9   9       48.85       50.55     15.23 o 
   7   9   9       46.34       37.87     15.38 o 
   8   9   9       24.67       30.06     28.24 o 
  -7  10   9      282.12      352.23     26.88 o 
  -6  10   9       62.15       50.85     15.61 o 
  -5  10   9        6.48       11.77      6.27 o 
  -4  10   9       12.72       10.04      6.21 o 
  -3  10   9        7.40       14.04      4.39 o 
  -2  10   9       29.79       20.83      7.26 o 
  -1  10   9       91.73       92.41     16.95 o 
   0  10   9      193.11      208.91     11.25 o 
   1  10   9       93.15       96.72     14.87 o 
   2  10   9       29.65       31.92      7.29 o 
   3  10   9        9.76        8.54      2.90 o 
   4  10   9       12.24       13.23      5.07 o 
   5  10   9        6.68        6.56      3.35 o 
   6  10   9       64.38       63.88     29.41 o 
   7  10   9      277.98      308.13     24.72 o 
  -7  11   9      105.50      111.02     25.63 o 
  -6  11   9       13.26       13.26      5.54 o 
  -5  11   9       23.67       17.42      5.68 o 
  -4  11   9      232.21      244.99     31.86 o 
  -3  11   9      200.46      164.66     35.45 o 
  -2  11   9       43.21       38.12      8.65 o 
  -1  11   9      139.10      125.42     20.17 o 
   0  11   9      103.38       93.94     14.19 o 
   1  11   9      142.39      164.96     13.33 o 
   2  11   9       45.52       46.16      8.28 o 
   3  11   9      199.67      184.39      9.79 o 
   4  11   9      236.41      231.53     14.01 o 
   5  11   9       23.86       19.61      6.65 o 
   6  11   9       13.53       12.98     10.21 o 
   7  11   9      107.67      138.91     20.38 o 
  -6  12   9       49.10       47.94     15.69 o 
  -5  12   9        9.97       13.32      6.90 o 
  -4  12   9        2.72        0.61      7.55 o 
  -3  12   9       75.81       73.93     17.27 o 
  -2  12   9        4.95        7.07      4.88 o 
  -1  12   9       16.38       10.35      5.92 o 
   0  12   9       19.95       13.48      6.14 o 
   1  12   9       15.42       17.87      6.66 o 
   2  12   9        5.06        6.71      3.48 o 
   3  12   9       72.81       49.03     11.39 o 
   4  12   9        3.01        6.13      4.22 o 
   5  12   9       10.42       12.47      7.38 o 
   6  12   9       47.14       33.87     10.10 o 
  -4  13   9       77.76       62.16     24.31 o 
  -3  13   9       54.09       55.59     16.09 o 
  -2  13   9       52.36       47.36     13.72 o 
  -1  13   9       17.94       18.19      8.21 o 
   0  13   9      274.39      311.08     15.99 o 
   1  13   9       18.76       17.10      5.56 o 
   2  13   9       54.77       44.54     11.24 o 
   3  13   9       53.73       41.75     13.42 o 
   4  13   9       75.19       72.03     25.77 o 
  -2  14   9      212.47      250.94     21.76 o 
  -1  14   9       38.51       40.58     11.67 o 
   0  14   9       81.64       67.25     21.52 o 
   1  14   9       40.91       46.03     14.74 o 
   2  14   9      215.08      178.22     37.72 o 
   0   0  10        2.66        6.85      4.60 o 
   1   0  10      609.09      596.86      8.16 o 
   2   0  10      177.99      179.01      4.54 o 
   3   0  10     1358.80     1297.05     24.71 o 
   4   0  10        0.74        2.08      1.35 o 
   5   0  10      661.35      664.83     15.71 o 
   6   0  10     1465.77     1599.23     41.37 o 
   7   0  10      405.72      390.91     20.60 o 
   8   0  10      476.47      439.81     30.33 o 
   9   0  10      343.45      346.36     21.23 o 
  10   0  10       83.78       70.14     32.67 o 
 -10   1  10      157.84       87.30     46.18 o 
  -9   1  10       73.02       55.12     19.84 o 
  -8   1  10       45.50       45.83     15.02 o 
  -7   1  10      433.50      394.72     17.80 o 
  -6   1  10     2682.46     2740.86     68.17 o 
  -5   1  10     1334.14     1345.04     25.37 o 
  -4   1  10      730.50      713.15     14.61 o 
  -3   1  10       14.40       17.39      2.98 o 
  -2   1  10       36.56       40.22      2.59 o 
  -1   1  10      600.89      662.03     14.40 o 
   0   1  10     2556.58     2477.05     27.77 o 
   1   1  10      604.68      665.82     13.76 o 
   2   1  10       34.08       35.92      5.70 o 
   3   1  10       16.83       19.91      3.50 o 
   4   1  10      739.57      742.43     15.61 o 
   5   1  10     1340.35     1315.58     30.51 o 
   6   1  10     2671.76     2679.84     54.73 o 
   7   1  10      424.81      376.31     18.64 o 
   8   1  10       44.44       49.57     15.28 o 
   9   1  10       70.61       51.26     15.55 o 
  10   1  10      151.90      121.41     48.29 o 
 -10   2  10      125.43      102.98     42.00 o 
  -9   2  10      107.86      118.53     19.91 o 
  -8   2  10       22.99       21.39      5.00 o 
  -7   2  10      333.24      294.42     18.93 o 
  -6   2  10      292.30      280.42     14.54 o 
  -5   2  10      160.26      141.31      7.18 o 
  -4   2  10       76.08       74.63      4.08 o 
  -3   2  10      268.88      271.10     10.91 o 
  -2   2  10      744.18      709.49     14.29 o 
  -1   2  10      581.01      624.36     12.47 o 
   0   2  10      855.43      918.55     21.71 o 
   1   2  10      593.19      681.07     16.41 o 
   2   2  10      756.47      701.11     21.39 o 
   3   2  10      250.65      255.40      6.62 o 
   4   2  10       72.16       65.49      3.09 o 
   5   2  10      157.86      144.70      3.19 o 
   6   2  10      293.00      285.45      8.11 o 
   7   2  10      342.19      314.59     27.57 o 
   8   2  10       24.24       23.43      9.57 o 
   9   2  10      111.11      115.21     70.01 o 
  10   2  10      127.86      131.32     53.55 o 
 -10   3  10       53.48       45.93     24.42 o 
  -9   3  10        0.15        4.12      5.08 o 
  -8   3  10       74.46       67.86     12.36 o 
  -7   3  10       19.37       15.86      4.69 o 
  -6   3  10      250.49      272.64     11.81 o 
  -5   3  10      878.39      917.59     20.55 o 
  -4   3  10      492.71      517.48     13.13 o 
  -3   3  10      476.98      485.19     10.31 o 
  -2   3  10     3832.29     4120.51    107.94 o 
  -1   3  10      388.95      424.97     12.11 o 
   0   3  10     6509.88     6836.41     54.65 o 
   1   3  10      377.68      425.08     11.73 o 
   2   3  10     3857.70     4087.11     69.66 o 
   3   3  10      486.82      490.89     18.40 o 
   4   3  10      488.28      527.37     13.64 o 
   5   3  10      879.65      908.60     19.84 o 
   6   3  10      237.00      262.73     27.25 o 
   7   3  10       18.00        7.63     11.98 o 
   8   3  10       73.92       64.60     42.19 o 
   9   3  10        0.04       -5.08     15.30 o 
  10   3  10       53.83       84.23     42.53 o 
 -10   4  10       17.15       17.13      5.25 o 
  -9   4  10       92.97       97.63      9.54 o 
  -8   4  10       55.36       53.60     12.46 o 
  -7   4  10      514.26      507.24     15.92 o 
  -6   4  10      744.82      695.65     19.70 o 
  -5   4  10       12.85       12.12      2.76 o 
  -4   4  10      479.99      471.88     10.45 o 
  -3   4  10      919.10      886.49     18.86 o 
  -2   4  10     1004.81     1026.66     23.41 o 
  -1   4  10       53.39       65.29     12.21 o 
   0   4  10      196.70      241.80     16.89 o 
   1   4  10       47.94       52.34      4.48 o 
   2   4  10      984.62      987.57     18.94 o 
   3   4  10      902.29      912.57     21.52 o 
   4   4  10      476.70      457.09     13.52 o 
   5   4  10       14.25       14.79      5.49 o 
   6   4  10      750.73      798.05     37.95 o 
   7   4  10      523.22      483.32     19.15 o 
   8   4  10       58.55       33.02     25.04 o 
   9   4  10       91.94       46.42     27.23 o 
  10   4  10       16.33       26.66     18.77 o 
 -10   5  10       57.74       61.41     29.21 o 
  -9   5  10       78.92       72.36     18.02 o 
  -8   5  10       13.63       10.80      4.56 o 
  -7   5  10        0.30        3.45      3.38 o 
  -6   5  10      114.59      105.80     11.85 o 
  -5   5  10      275.81      258.63     16.49 o 
  -4   5  10      641.56      690.22     20.54 o 
  -3   5  10       75.13       82.96      4.51 o 
  -2   5  10      137.07      122.76     13.02 o 
  -1   5  10      612.40      615.22     15.90 o 
   0   5  10        1.61        6.52      1.95 o 
   1   5  10      615.89      650.29     13.12 o 
   2   5  10      135.32      126.46      7.73 o 
   3   5  10       72.53       77.25      6.17 o 
   4   5  10      644.31      664.75     23.28 o 
   5   5  10      278.83      273.10      8.70 o 
   6   5  10      110.31      102.97     20.51 o 
   7   5  10        0.52        6.50      4.91 o 
   8   5  10       14.36       17.84     15.79 o 
   9   5  10       79.63       98.04     53.72 o 
  -9   6  10       34.46       28.76     12.99 o 
  -8   6  10      105.87       94.00     18.79 o 
  -7   6  10        0.81        7.10      3.36 o 
  -6   6  10       79.97       60.64     11.62 o 
  -5   6  10      386.71      410.59     12.44 o 
  -4   6  10      583.61      616.11     26.60 o 
  -3   6  10      428.67      431.48     10.88 o 
  -2   6  10      884.42      902.77     22.88 o 
  -1   6  10      311.70      305.82     10.50 o 
   0   6  10       26.02       15.81      4.78 o 
   1   6  10      323.32      331.12      9.66 o 
   2   6  10      874.37      843.77     19.29 o 
   3   6  10      431.18      402.19     16.18 o 
   4   6  10      586.26      614.62     16.12 o 
   5   6  10      390.60      413.96     13.49 o 
   6   6  10       78.78       72.12     16.61 o 
   7   6  10        0.99       10.54      6.73 o 
   8   6  10      103.69       87.06     39.91 o 
   9   6  10       32.17       39.42     33.33 o 
  -9   7  10       85.54       68.20     26.58 o 
  -8   7  10       98.72       85.00     18.13 o 
  -7   7  10       50.12       36.90      9.35 o 
  -6   7  10       65.00       48.60     11.55 o 
  -5   7  10      508.93      496.12     22.24 o 
  -4   7  10       37.79       29.96      6.46 o 
  -3   7  10        4.52       10.09      4.45 o 
  -2   7  10      366.06      347.05     18.00 o 
  -1   7  10      348.64      357.52     13.05 o 
   0   7  10      312.67      316.76     10.39 o 
   1   7  10      360.51      370.75     10.76 o 
   2   7  10      359.19      377.44     23.49 o 
   3   7  10        3.93        9.38      3.42 o 
   4   7  10       37.82       42.59      7.08 o 
   5   7  10      497.69      501.74     19.80 o 
   6   7  10       61.12       51.33     15.10 o 
   7   7  10       51.94       30.40     12.55 o 
   8   7  10      100.49       67.81     31.24 o 
   9   7  10       84.86       71.32     39.75 o 
  -8   8  10      136.92      155.89     19.10 o 
  -7   8  10      175.14      166.02     22.97 o 
  -6   8  10       60.38       66.63     16.75 o 
  -5   8  10       62.43       75.21     14.07 o 
  -4   8  10       88.77       90.44     17.08 o 
  -3   8  10      612.57      629.37     16.67 o 
  -2   8  10     1072.10     1074.61     28.81 o 
  -1   8  10      437.47      444.09     21.67 o 
   0   8  10      350.89      335.63     16.21 o 
   1   8  10      429.32      422.02     16.40 o 
   2   8  10     1050.30     1049.96     27.37 o 
   3   8  10      618.25      640.15     16.62 o 
   4   8  10       85.01       92.14      7.92 o 
   5   8  10       61.68       54.50     11.96 o 
   6   8  10       60.18       59.28     17.11 o 
   7   8  10      174.49      166.52     25.37 o 
   8   8  10      137.00       97.65     71.29 o 
  -8   9  10       57.31       45.91     24.38 o 
  -7   9  10      157.05      142.86     27.00 o 
  -6   9  10       30.03       37.98     11.15 o 
  -5   9  10      558.38      531.09     17.94 o 
  -4   9  10       73.25       75.62     14.44 o 
  -3   9  10       87.93       95.03     19.57 o 
  -2   9  10       94.97       92.19     17.56 o 
  -1   9  10     1201.52     1248.95     25.68 o 
   0   9  10      194.16      220.20     11.18 o 
   1   9  10     1230.21     1236.35     28.13 o 
   2   9  10       93.05       92.37      9.62 o 
   3   9  10       85.83       95.85      7.91 o 
   4   9  10       75.61       51.96      9.16 o 
   5   9  10      553.96      565.93     12.57 o 
   6   9  10       30.84       33.07     12.04 o 
   7   9  10      156.71      143.27     23.54 o 
   8   9  10       56.16       71.70     54.89 o 
  -7  10  10       57.71       53.96     17.08 o 
  -6  10  10      324.22      382.07     20.35 o 
  -5  10  10      199.10      209.00     15.12 o 
  -4  10  10       62.99       74.41     18.38 o 
  -3  10  10       55.59       52.24     16.07 o 
  -2  10  10       82.51       69.24     13.46 o 
  -1  10  10      510.13      462.23     16.27 o 
   0  10  10       31.54       27.01      6.21 o 
   1  10  10      510.72      495.30     11.53 o 
   2  10  10       74.98       78.73     14.64 o 
   3  10  10       54.93       48.39      9.32 o 
   4  10  10       67.27       59.94     12.17 o 
   5  10  10      202.86      189.58     14.02 o 
   6  10  10      320.57      389.68     25.04 o 
   7  10  10       58.63       70.12     22.51 o 
  -6  11  10       25.40       21.48     11.16 o 
  -5  11  10       29.47       27.24     10.61 o 
  -4  11  10       55.83       57.89     17.01 o 
  -3  11  10       35.29       31.08     10.25 o 
  -2  11  10      345.03      363.09     14.40 o 
  -1  11  10      392.97      396.30     15.91 o 
   0  11  10      190.27      159.48     24.81 o 
   1  11  10      393.37      386.57     27.92 o 
   2  11  10      338.55      325.81     10.91 o 
   3  11  10       36.92       27.42      6.36 o 
   4  11  10       56.63       46.21     12.01 o 
   5  11  10       30.08       25.15      7.87 o 
   6  11  10       25.57       24.06     10.33 o 
  -5  12  10       26.84       17.49      8.49 o 
  -4  12  10      146.52      154.02     31.60 o 
  -3  12  10       16.95       12.98      7.63 o 
  -2  12  10       11.22        7.54      5.53 o 
  -1  12  10      117.34      114.59     23.99 o 
   0  12  10        3.89        9.14      4.57 o 
   1  12  10      117.67      146.10     18.50 o 
   2  12  10       13.69       10.56      4.05 o 
   3  12  10       17.38       12.47      6.44 o 
   4  12  10      146.95      141.78     14.18 o 
   5  12  10       25.89       24.88     13.03 o 
  -4  13  10       15.88        3.25      5.46 o 
  -3  13  10       22.70       15.39      7.31 o 
  -2  13  10       67.20       68.04     19.34 o 
  -1  13  10       66.15       54.49     17.25 o 
   0  13  10      145.14      142.97     35.78 o 
   1  13  10       69.22       63.18     19.04 o 
   2  13  10       67.97       80.49     22.56 o 
   3  13  10       22.65       24.17     11.34 o 
   4  13  10       16.14       18.07      6.55 o 
  -2  14  10        4.07       11.24      6.20 o 
  -1  14  10       17.55       13.97      6.08 o 
   0  14  10        9.46       11.48     10.25 o 
   1  14  10       17.57       17.00      8.21 o 
   2  14  10        4.44        5.08      6.24 o 
   1   0  11        9.19       13.47      2.14 o 
   2   0  11       71.17       59.07      2.68 o 
   3   0  11        1.42        1.05      1.24 o 
   4   0  11      478.45      476.35     11.77 o 
   5   0  11       86.28       83.31      5.05 o 
   6   0  11     2573.29     2465.47     52.67 o 
   7   0  11       78.53       66.90     19.36 o 
   8   0  11      658.40      685.48     32.96 o 
   9   0  11      713.63      743.12     49.84 o 
  10   0  11       27.55       11.86     24.18 o 
 -10   1  11        3.80       -0.77     16.17 o 
  -9   1  11      228.90      263.42     26.77 o 
  -8   1  11      139.58      145.46     11.60 o 
  -7   1  11      316.82      310.00     16.66 o 
  -6   1  11       38.33       35.46      3.81 o 
  -5   1  11      365.96      354.48      8.67 o 
  -4   1  11      249.61      257.97      8.13 o 
  -3   1  11      470.97      459.28     10.37 o 
  -2   1  11     1040.07     1149.78     25.91 o 
  -1   1  11     1397.91     1432.52     40.17 o 
   0   1  11      158.89      182.58      4.11 o 
   1   1  11     1399.97     1417.41     23.50 o 
   2   1  11     1035.83     1107.45     21.35 o 
   3   1  11      467.15      470.52     15.49 o 
   4   1  11      251.44      234.43     14.51 o 
   5   1  11      342.44      334.77     10.59 o 
   6   1  11       38.74       34.90      7.85 o 
   7   1  11      310.71      284.56     15.87 o 
   8   1  11      142.74      129.80     25.61 o 
   9   1  11      221.85      219.87     13.90 o 
  10   1  11        3.74        6.33      7.87 o 
 -10   2  11      128.77       85.58     41.59 o 
  -9   2  11        4.15        7.05      8.09 o 
  -8   2  11      429.09      424.09     22.29 o 
  -7   2  11      195.38      184.68     12.52 o 
  -6   2  11      163.12      156.48     11.50 o 
  -5   2  11      842.07      842.01     23.31 o 
  -4   2  11      165.51      158.85      4.43 o 
  -3   2  11      367.57      371.60      8.05 o 
  -2   2  11     1334.00     1430.43     27.47 o 
  -1   2  11     1465.50     1576.48     34.61 o 
   0   2  11      592.73      582.80     16.72 o 
   1   2  11     1456.60     1550.08     26.48 o 
   2   2  11     1338.16     1375.80     30.35 o 
   3   2  11      363.43      385.27     10.63 o 
   4   2  11      157.88      160.27      5.74 o 
   5   2  11      847.98      883.07     16.08 o 
   6   2  11      169.63      173.30      7.20 o 
   7   2  11      191.15      200.81     14.19 o 
   8   2  11      436.64      458.36     15.14 o 
   9   2  11        4.45       12.54     12.53 o 
  10   2  11      127.14      130.11     73.15 o 
 -10   3  11      127.43      106.34     66.88 o 
  -9   3  11      126.76      119.08     12.96 o 
  -8   3  11      234.41      243.02      9.99 o 
  -7   3  11       36.98       43.18     11.96 o 
  -6   3  11      140.84      147.79     11.70 o 
  -5   3  11      160.08      149.96      4.83 o 
  -4   3  11       43.97       42.22      5.03 o 
  -3   3  11     1583.94     1640.63     29.78 o 
  -2   3  11      196.56      217.24      7.64 o 
  -1   3  11      353.19      368.65     10.92 o 
   0   3  11      161.21      154.94      4.50 o 
   1   3  11      344.81      338.93      7.54 o 
   2   3  11      200.25      188.10     16.99 o 
   3   3  11     1594.83     1718.95     38.07 o 
   4   3  11       46.74       59.06      6.15 o 
   5   3  11      164.96      177.16      9.87 o 
   6   3  11      136.57      142.31      7.59 o 
   7   3  11       39.08       61.76     27.05 o 
   8   3  11      236.58      219.85     23.88 o 
   9   3  11      130.80       86.37     54.60 o 
  10   3  11      127.25       98.31     58.42 o 
 -10   4  11       10.05       20.78     10.73 o 
  -9   4  11      112.66      110.19     14.87 o 
  -8   4  11      276.02      299.53     12.47 o 
  -7   4  11      303.47      262.87     13.93 o 
  -6   4  11      373.10      371.14     18.81 o 
  -5   4  11       19.21       13.62      3.39 o 
  -4   4  11      329.02      308.88      8.73 o 
  -3   4  11      676.39      652.04     16.99 o 
  -2   4  11      716.09      703.89     20.96 o 
  -1   4  11      177.53      174.94      6.48 o 
   0   4  11      674.96      662.63     13.37 o 
   1   4  11      180.25      162.61      6.70 o 
   2   4  11      731.50      746.09     18.95 o 
   3   4  11      680.73      700.07     49.02 o 
   4   4  11      330.70      314.89     12.14 o 
   5   4  11       20.27       11.78      4.59 o 
   6   4  11      374.73      370.32     24.09 o 
   7   4  11      310.64      311.09     49.43 o 
   8   4  11      281.57      270.59     26.74 o 
   9   4  11      110.68       87.69     45.47 o 
  10   4  11        9.31       -5.52     16.19 o 
  -9   5  11       19.01       11.53      6.31 o 
  -8   5  11      215.22      199.18     18.66 o 
  -7   5  11      193.23      200.60     13.64 o 
  -6   5  11       77.23       82.34     15.17 o 
  -5   5  11      284.30      261.76      9.95 o 
  -4   5  11       12.03       10.14      3.57 o 
  -3   5  11      518.10      518.87     15.67 o 
  -2   5  11     1211.11     1297.57     53.79 o 
  -1   5  11      265.56      259.08     10.37 o 
   0   5  11      190.90      211.85      7.87 o 
   1   5  11      262.29      246.54      9.80 o 
   2   5  11     1222.12     1262.28     28.18 o 
   3   5  11      518.56      520.62     16.89 o 
   4   5  11       10.15        9.35      4.68 o 
   5   5  11      286.70      287.21     23.72 o 
   6   5  11       73.71       71.70     17.56 o 
   7   5  11      188.21      199.96     11.88 o 
   8   5  11      217.36      179.38     74.74 o 
   9   5  11       20.82        7.51     14.89 o 
  -9   6  11        8.72       11.50      6.74 o 
  -8   6  11       69.73       60.86     16.94 o 
  -7   6  11       34.92       35.91      9.66 o 
  -6   6  11       13.33        8.61      4.61 o 
  -5   6  11        2.99        4.61      3.72 o 
  -4   6  11      296.18      317.42     15.82 o 
  -3   6  11      439.61      481.97     15.80 o 
  -2   6  11      531.96      476.00     14.69 o 
  -1   6  11        4.83        4.93      4.24 o 
   0   6  11      458.23      468.36     12.31 o 
   1   6  11        5.39        3.10      3.36 o 
   2   6  11      524.19      497.14     15.95 o 
   3   6  11      437.16      451.87     13.43 o 
   4   6  11      294.95      291.25     14.58 o 
   5   6  11        2.91        3.77      2.35 o 
   6   6  11       12.43        3.02      4.22 o 
   7   6  11       36.62       60.41     17.48 o 
   8   6  11       66.30       73.92     33.07 o 
   9   6  11        8.79        6.14      9.18 o 
  -9   7  11      187.60      190.88     20.19 o 
  -8   7  11       49.42       46.50     15.87 o 
  -7   7  11       90.39       66.95     13.67 o 
  -6   7  11       16.98       14.94      5.58 o 
  -5   7  11      499.01      490.49     12.85 o 
  -4   7  11      209.22      193.13      9.17 o 
  -3   7  11      574.44      619.85     15.69 o 
  -2   7  11      340.37      333.41     12.62 o 
  -1   7  11     1374.53     1410.66     31.06 o 
   0   7  11     1410.99     1416.26     30.15 o 
   1   7  11     1355.78     1332.23     28.54 o 
   2   7  11      345.99      323.57     15.56 o 
   3   7  11      577.68      608.53     15.74 o 
   4   7  11      201.97      207.20     10.01 o 
   5   7  11      509.66      470.18     10.48 o 
   6   7  11       18.83       12.16      4.84 o 
   7   7  11       91.51       88.70     23.33 o 
   8   7  11       48.91       26.71     31.11 o 
   9   7  11      189.90      128.24     98.60 o 
  -8   8  11       50.06       44.57     19.04 o 
  -7   8  11      162.82      178.40     23.56 o 
  -6   8  11       66.01       52.15     14.49 o 
  -5   8  11      214.06      194.08     13.98 o 
  -4   8  11      226.39      237.28     11.46 o 
  -3   8  11       30.98       36.34      7.06 o 
  -2   8  11      136.82      130.24     14.02 o 
  -1   8  11     3114.85     3382.30     50.62 o 
   0   8  11        7.83        9.87      4.00 o 
   1   8  11     3146.07     3380.65     65.96 o 
   2   8  11      137.76      140.34      9.78 o 
   3   8  11       30.63       34.08      5.96 o 
   4   8  11      232.16      221.53      8.56 o 
   5   8  11      213.52      177.48     12.72 o 
   6   8  11       68.42       40.69     18.80 o 
   7   8  11      163.44      167.74     32.32 o 
   8   8  11       51.21       64.89     43.08 o 
  -8   9  11       36.44       30.28     11.78 o 
  -7   9  11      201.23      261.04     26.84 o 
  -6   9  11      203.83      207.34     13.32 o 
  -5   9  11       46.08       49.83     11.84 o 
  -4   9  11       37.26       29.27      6.73 o 
  -3   9  11      365.58      349.76     17.56 o 
  -2   9  11      300.68      296.09     15.79 o 
  -1   9  11       52.72       58.41      8.47 o 
   0   9  11       28.48       24.82      5.58 o 
   1   9  11       52.52       45.71      8.65 o 
   2   9  11      304.41      298.15     15.05 o 
   3   9  11      359.10      352.63     10.86 o 
   4   9  11       37.87       20.97      5.35 o 
   5   9  11       44.65       40.26     11.75 o 
   6   9  11      206.50      199.97     14.74 o 
   7   9  11      199.53      202.19     19.35 o 
   8   9  11       36.26       30.50     26.46 o 
  -7  10  11       73.28       85.16     15.73 o 
  -6  10  11       13.95       13.99      6.35 o 
  -5  10  11        8.56       10.54      7.59 o 
  -4  10  11      142.94      130.97     30.20 o 
  -3  10  11      178.00      187.11     16.75 o 
  -2  10  11      251.50      242.61     14.12 o 
  -1  10  11      308.11      307.27     12.25 o 
   0  10  11        7.70        6.26      2.87 o 
   1  10  11      302.11      307.36     13.85 o 
   2  10  11      250.60      231.65      9.00 o 
   3  10  11      179.73      180.55      8.07 o 
   4  10  11      145.20      140.14      9.30 o 
   5  10  11        8.06       12.82      5.68 o 
   6  10  11       14.08       13.69      8.76 o 
   7  10  11       70.17       55.61     28.86 o 
  -6  11  11      188.58      218.74     12.75 o 
  -5  11  11        4.30        4.63      6.81 o 
  -4  11  11      153.32      163.69     27.44 o 
  -3  11  11       16.99        7.84      4.79 o 
  -2  11  11      207.19      189.52     32.21 o 
  -1  11  11       14.71        9.13      5.81 o 
   0  11  11      378.04      395.51     20.02 o 
   1  11  11       15.35       11.34      6.45 o 
   2  11  11      210.78      219.17      9.25 o 
   3  11  11       17.36       11.59      6.48 o 
   4  11  11      148.73      152.34     10.95 o 
   5  11  11        4.37        5.38      4.62 o 
   6  11  11      185.28      173.51     18.14 o 
  -5  12  11       66.34       58.50     16.17 o 
  -4  12  11        1.49        6.07      4.92 o 
  -3  12  11      265.40      305.42     16.48 o 
  -2  12  11      125.22      103.09     23.59 o 
  -1  12  11      150.40      187.26     26.11 o 
   0  12  11        1.61        4.50      4.81 o 
   1  12  11      147.10      163.03     14.08 o 
   2  12  11      127.10      148.18     18.15 o 
   3  12  11      259.66      275.81     18.27 o 
   4  12  11        1.47        5.73      3.68 o 
   5  12  11       65.96       59.61     14.86 o 
  -4  13  11       35.13       28.03     14.72 o 
  -3  13  11        2.23        6.87      4.06 o 
  -2  13  11      216.32      246.53     23.77 o 
  -1  13  11      147.97      174.98     14.67 o 
   0  13  11       10.71        7.40      6.32 o 
   1  13  11      145.88      201.80     19.11 o 
   2  13  11      216.87      219.72     15.11 o 
   3  13  11        2.11        7.73      6.31 o 
   4  13  11       37.40       37.68     15.37 o 
   0  14  11       33.54       35.22     10.22 o 
   0   0  12      335.90      367.25      7.21 o 
   1   0  12      296.19      286.96      5.16 o 
   2   0  12       48.58       52.40      3.10 o 
   3   0  12      833.89      804.20     22.09 o 
   4   0  12      168.98      161.50      4.67 o 
   5   0  12       88.00       81.10      4.90 o 
   6   0  12      251.70      271.81     14.34 o 
   7   0  12      208.37      202.12     12.53 o 
   8   0  12      174.09      179.29     10.77 o 
   9   0  12        0.05       -2.47      6.44 o 
  10   0  12       72.85       72.42     36.26 o 
 -10   1  12      110.87      117.51     21.33 o 
  -9   1  12       76.55       56.38     20.90 o 
  -8   1  12      147.66      159.10     22.06 o 
  -7   1  12      261.69      254.87     13.19 o 
  -6   1  12      621.60      593.73     16.49 o 
  -5   1  12      217.54      201.84      4.86 o 
  -4   1  12      202.66      204.53      5.58 o 
  -3   1  12      115.24      105.06      4.83 o 
  -2   1  12      115.98      115.53      5.19 o 
  -1   1  12      274.87      274.73     12.56 o 
   0   1  12     3620.80     3764.95     50.82 o 
   1   1  12      272.01      277.92      6.48 o 
   2   1  12      111.49      111.36      4.93 o 
   3   1  12      112.87      122.99      4.94 o 
   4   1  12      191.30      200.78     10.33 o 
   5   1  12      220.12      199.37      5.87 o 
   6   1  12      600.45      587.96     18.26 o 
   7   1  12      265.54      246.16     25.69 o 
   8   1  12      147.78      128.68      9.71 o 
   9   1  12       77.90       71.46     29.36 o 
  10   1  12      118.49      102.05     87.35 o 
 -10   2  12       25.50        5.14     23.59 o 
  -9   2  12      201.93      201.20     19.35 o 
  -8   2  12       76.59       72.07     22.52 o 
  -7   2  12     1416.74     1547.18     32.52 o 
  -6   2  12      516.34      499.59     20.64 o 
  -5   2  12      666.73      669.14     16.64 o 
  -4   2  12      165.18      148.97      4.84 o 
  -3   2  12     1033.84     1069.01     34.04 o 
  -2   2  12      689.67      765.85     20.65 o 
  -1   2  12      304.65      317.44     10.56 o 
   0   2  12      103.00      100.86      5.63 o 
   1   2  12      290.43      320.23     11.31 o 
   2   2  12      686.38      752.64     16.31 o 
   3   2  12     1035.26     1059.67     26.65 o 
   4   2  12      167.24      152.87      5.31 o 
   5   2  12      665.24      676.23     14.42 o 
   6   2  12      510.36      476.81     16.65 o 
   7   2  12     1437.76     1511.57    112.36 o 
   8   2  12       78.60       72.56     20.87 o 
   9   2  12      203.61      147.45     23.78 o 
  10   2  12       24.92        6.34     19.77 o 
 -10   3  12      109.91       76.40     40.43 o 
  -9   3  12       26.11       29.77      8.54 o 
  -8   3  12      613.46      572.87     17.76 o 
  -7   3  12       14.37        8.21      3.74 o 
  -6   3  12      330.00      335.34     20.17 o 
  -5   3  12      163.75      166.49      5.95 o 
  -4   3  12      816.21      846.98     18.98 o 
  -3   3  12      134.68      137.52      8.34 o 
  -2   3  12       95.69       97.64      7.96 o 
  -1   3  12        4.99        8.90      3.01 o 
   0   3  12       30.59       62.69      7.27 o 
   1   3  12        4.11        4.77      2.75 o 
   2   3  12       99.15       95.48      5.13 o 
   3   3  12      137.40      149.70      8.64 o 
   4   3  12      834.53      885.62     37.26 o 
   5   3  12      166.51      178.71     11.05 o 
   6   3  12      324.43      320.61     15.20 o 
   7   3  12       14.79       22.99     23.38 o 
   8   3  12      612.35      715.79     42.40 o 
   9   3  12       27.19       21.75     19.88 o 
  10   3  12      115.70       81.17     69.49 o 
  -9   4  12      156.44      153.13     24.08 o 
  -8   4  12        0.66        6.09      3.23 o 
  -7   4  12      124.76      138.98      9.30 o 
  -6   4  12       36.45       29.62      7.56 o 
  -5   4  12       26.77       24.24      4.97 o 
  -4   4  12      403.25      392.27     17.53 o 
  -3   4  12      379.85      411.52     14.60 o 
  -2   4  12      785.64      807.97     18.17 o 
  -1   4  12      362.62      328.30     12.87 o 
   0   4  12      148.81      200.01      9.42 o 
   1   4  12      365.54      354.30     10.90 o 
   2   4  12      764.71      788.16     31.03 o 
   3   4  12      371.74      370.53     22.59 o 
   4   4  12      405.90      395.48     15.06 o 
   5   4  12       25.49       19.17      6.04 o 
   6   4  12       37.90       34.73     10.17 o 
   7   4  12      124.94      168.20     23.40 o 
   8   4  12        0.71        4.83     14.73 o 
   9   4  12      150.25      114.86     59.69 o 
  -9   5  12       11.96        9.38      6.03 o 
  -8   5  12       43.10       41.06     10.43 o 
  -7   5  12       52.18       56.62      9.82 o 
  -6   5  12      253.79      242.37     11.79 o 
  -5   5  12      465.46      463.34     15.17 o 
  -4   5  12      693.65      788.31     32.76 o 
  -3   5  12       17.43       23.33      5.59 o 
  -2   5  12      163.56      188.36     15.15 o 
  -1   5  12        1.06        3.48      2.01 o 
   0   5  12     1489.15     1521.56     53.54 o 
   1   5  12        1.98        3.85      1.94 o 
   2   5  12      157.93      160.45      6.31 o 
   3   5  12       18.51       21.08      3.22 o 
   4   5  12      707.99      752.36     25.86 o 
   5   5  12      462.49      447.30     16.10 o 
   6   5  12      251.49      217.66     16.84 o 
   7   5  12       50.87       47.52     24.47 o 
   8   5  12       41.80       37.96     26.52 o 
   9   5  12       13.28       20.00     17.80 o 
  -9   6  12       20.15       14.21      8.21 o 
  -8   6  12       72.11       62.36     20.41 o 
  -7   6  12       59.81       56.75     12.45 o 
  -6   6  12       14.37        7.25      4.41 o 
  -5   6  12      172.72      145.05     20.39 o 
  -4   6  12      232.28      202.12      9.00 o 
  -3   6  12      351.61      360.61     13.62 o 
  -2   6  12     1009.76     1042.78     22.47 o 
  -1   6  12       98.29      104.21     18.14 o 
   0   6  12      250.96      278.39     10.47 o 
   1   6  12      103.64       99.39      6.13 o 
   2   6  12      985.45     1023.51     35.61 o 
   3   6  12      347.87      338.49      9.70 o 
   4   6  12      240.27      215.34      9.34 o 
   5   6  12      170.03      167.65      8.34 o 
   6   6  12       14.13       11.86     10.57 o 
   7   6  12       62.04       71.87     40.31 o 
   8   6  12       74.52       71.03     38.86 o 
   9   6  12       18.84       12.43     12.32 o 
  -8   7  12       79.48       60.07     24.37 o 
  -7   7  12       63.03       62.89     14.26 o 
  -6   7  12       31.31       33.31      7.63 o 
  -5   7  12      430.14      445.21     22.15 o 
  -4   7  12      266.16      272.41     14.37 o 
  -3   7  12      233.09      241.98     15.10 o 
  -2   7  12       89.63      100.99     14.62 o 
  -1   7  12      828.80      819.94     19.97 o 
   0   7  12     1031.75     1037.61     22.22 o 
   1   7  12      844.62      876.96     21.50 o 
   2   7  12       93.20       98.98      9.53 o 
   3   7  12      231.64      228.96      7.74 o 
   4   7  12      270.70      270.60     14.86 o 
   5   7  12      430.29      416.97     18.34 o 
   6   7  12       31.86       42.73     12.08 o 
   7   7  12       62.88       79.36     26.72 o 
   8   7  12       78.76       93.21     29.65 o 
  -8   8  12       87.65       63.06     27.06 o 
  -7   8  12        2.37        5.20      3.63 o 
  -6   8  12       36.06       38.65      8.71 o 
  -5   8  12       16.31       16.17      5.35 o 
  -4   8  12       62.65       54.30     12.26 o 
  -3   8  12      108.37      108.68      6.58 o 
  -2   8  12       76.88       86.42     13.87 o 
  -1   8  12      399.28      372.09     13.94 o 
   0   8  12      954.80      902.96     20.36 o 
   1   8  12      405.80      382.51     13.34 o 
   2   8  12       85.77       90.91     10.63 o 
   3   8  12      105.50      109.01     14.10 o 
   4   8  12       65.05       52.06     11.23 o 
   5   8  12       16.63       16.67      6.89 o 
   6   8  12       38.30       41.94     16.42 o 
   7   8  12        2.78        4.59      8.38 o 
   8   8  12       89.29       62.42     58.43 o 
  -7   9  12        5.98        2.22      5.65 o 
  -6   9  12       47.54       44.93     10.78 o 
  -5   9  12      317.54      315.40     16.63 o 
  -4   9  12      160.98      173.41     11.42 o 
  -3   9  12      156.86      184.65     20.12 o 
  -2   9  12      126.81      125.84     23.28 o 
  -1   9  12      443.26      426.19     14.92 o 
   0   9  12      532.87      518.08     15.81 o 
   1   9  12      447.78      459.65     13.58 o 
   2   9  12      126.16      125.83     13.46 o 
   3   9  12      156.24      166.17     13.12 o 
   4   9  12      158.97      146.86     10.61 o 
   5   9  12      305.13      318.91     13.77 o 
   6   9  12       46.38       43.94     19.00 o 
   7   9  12        5.80       18.43     18.22 o 
  -7  10  12       24.26       16.97      9.36 o 
  -6  10  12       53.65       37.72     10.67 o 
  -5  10  12      132.84      114.20     30.22 o 
  -4  10  12       32.27       23.38      8.58 o 
  -3  10  12      249.32      214.73     31.53 o 
  -2  10  12      304.40      308.84     16.36 o 
  -1  10  12      102.56       89.70     18.20 o 
   0  10  12      570.77      542.13     11.30 o 
   1  10  12      102.20       82.89     14.00 o 
   2  10  12      305.44      338.79     23.28 o 
   3  10  12      250.38      273.55     17.51 o 
   4  10  12       29.30       29.85      7.94 o 
   5  10  12      132.29      120.11     27.64 o 
   6  10  12       51.86       40.15     14.21 o 
   7  10  12       24.08       15.34     10.03 o 
  -6  11  12        6.91        8.90      5.75 o 
  -5  11  12      169.02      186.34     15.93 o 
  -4  11  12       18.04       22.72     10.44 o 
  -3  11  12       56.54       47.96     15.92 o 
  -2  11  12      241.34      250.36     12.83 o 
  -1  11  12      370.13      420.16     16.77 o 
   0  11  12        1.76        5.42      4.74 o 
   1  11  12      369.48      391.81     12.37 o 
   2  11  12      239.26      237.00     13.11 o 
   3  11  12       56.24       58.38     10.22 o 
   4  11  12       18.22       11.60      6.97 o 
   5  11  12      171.20      165.97     17.80 o 
   6  11  12        6.89        9.54      6.22 o 
  -5  12  12       19.52       20.14      9.04 o 
  -4  12  12       28.31       22.59      8.72 o 
  -3  12  12        6.91       14.48      6.60 o 
  -2  12  12      259.11      278.34     15.52 o 
  -1  12  12      107.89      102.58     24.04 o 
   0  12  12       52.32       54.45     14.37 o 
   1  12  12      108.88       79.97     21.32 o 
   2  12  12      267.53      310.92     31.97 o 
   3  12  12        6.51        4.77      5.81 o 
   4  12  12       26.18       29.29     10.11 o 
   5  12  12       19.55       21.58      6.89 o 
  -3  13  12       17.24       21.89      7.72 o 
  -2  13  12       28.35       22.01     11.40 o 
  -1  13  12       49.26       38.02     11.26 o 
   0  13  12      189.39      208.27     17.63 o 
   1  13  12       47.63       40.58     11.53 o 
   2  13  12       27.97       21.37      8.36 o 
   3  13  12       17.90       19.83      8.02 o 
   1   0  13      320.47      313.73      7.33 o 
   2   0  13      405.74      367.27      5.09 o 
   3   0  13      225.62      207.26     11.57 o 
   4   0  13     2596.20     2825.17     48.69 o 
   5   0  13     2053.46     2111.94     41.88 o 
   6   0  13      182.78      188.09      7.74 o 
   7   0  13       17.80       20.00     10.32 o 
   8   0  13        0.34        2.58      5.53 o 
   9   0  13        0.58        2.88      4.19 o 
  10   0  13       80.52       97.49     49.76 o 
 -10   1  13       62.51       57.66     35.14 o 
  -9   1  13      139.22      111.72     21.97 o 
  -8   1  13       28.79       20.50     10.85 o 
  -7   1  13      191.16      218.49     12.71 o 
  -6   1  13      235.31      230.91     11.12 o 
  -5   1  13      215.99      217.76     11.53 o 
  -4   1  13      467.12      465.61     12.12 o 
  -3   1  13       86.39       91.64      5.08 o 
  -2   1  13        8.52       11.71      2.86 o 
  -1   1  13     1243.35     1207.01     21.44 o 
   0   1  13        9.23        9.76      2.10 o 
   1   1  13     1237.06     1283.09     20.41 o 
   2   1  13        8.84       12.25      2.98 o 
   3   1  13       89.42      104.42      4.61 o 
   4   1  13      469.33      458.99     18.03 o 
   5   1  13      222.08      219.20     10.01 o 
   6   1  13      237.06      232.01      9.38 o 
   7   1  13      197.43      180.37     33.56 o 
   8   1  13       28.54       35.49     14.09 o 
   9   1  13      139.55      142.15     25.47 o 
  10   1  13       63.46       36.64     36.01 o 
 -10   2  13      108.62       93.80     66.59 o 
  -9   2  13       24.99       30.50     14.26 o 
  -8   2  13      840.08      876.42     37.34 o 
  -7   2  13      251.14      298.70     32.32 o 
  -6   2  13      762.93      749.45     27.17 o 
  -5   2  13      770.34      726.35     25.94 o 
  -4   2  13      726.05      727.79     25.01 o 
  -3   2  13      118.46      108.33     14.22 o 
  -2   2  13     1472.83     1621.50     34.12 o 
  -1   2  13       29.72       17.29      5.57 o 
   0   2  13     1074.76     1152.29     18.45 o 
   1   2  13       31.24       35.99      7.61 o 
   2   2  13     1477.84     1544.87     30.37 o 
   3   2  13      118.92      117.73      6.54 o 
   4   2  13      733.42      762.70     21.34 o 
   5   2  13      767.38      767.02     29.69 o 
   6   2  13      756.63      792.14     33.13 o 
   7   2  13      252.24      212.36     12.69 o 
   8   2  13      830.64      868.64     30.77 o 
   9   2  13       25.01       40.37     37.76 o 
  10   2  13      107.63       58.57     51.41 o 
  -9   3  13       91.55       98.94     10.28 o 
  -8   3  13      325.17      346.13     12.61 o 
  -7   3  13      104.94      101.09     24.36 o 
  -6   3  13      187.90      175.44     14.08 o 
  -5   3  13       32.04       20.00      5.96 o 
  -4   3  13      205.95      213.64      5.28 o 
  -3   3  13      160.99      182.40     11.65 o 
  -2   3  13       71.76       64.12      9.89 o 
  -1   3  13       81.98       69.35      4.23 o 
   0   3  13        1.32        5.58      2.38 o 
   1   3  13       87.15       94.35     11.40 o 
   2   3  13       73.00       62.80      9.23 o 
   3   3  13      162.29      179.63      7.37 o 
   4   3  13      212.64      227.04      7.50 o 
   5   3  13       36.21       28.92      7.69 o 
   6   3  13      192.75      171.66     10.03 o 
   7   3  13      109.27       78.69     40.46 o 
   8   3  13      325.37      295.69     27.47 o 
   9   3  13       91.79       73.86     43.06 o 
  -9   4  13       44.08       27.57     12.55 o 
  -8   4  13      143.67      170.75     23.80 o 
  -7   4  13       19.25       22.06     10.62 o 
  -6   4  13      170.62      158.06     13.03 o 
  -5   4  13        8.56        9.25      4.21 o 
  -4   4  13     1162.01     1189.73     46.93 o 
  -3   4  13       49.97       39.83      7.44 o 
  -2   4  13      362.25      376.08     13.42 o 
  -1   4  13      515.18      503.93     12.50 o 
   0   4  13        7.98       10.56      2.77 o 
   1   4  13      523.22      518.58     14.25 o 
   2   4  13      356.32      331.90     18.87 o 
   3   4  13       49.13       44.06      8.95 o 
   4   4  13     1161.13     1174.33     66.07 o 
   5   4  13        8.39        6.65      3.64 o 
   6   4  13      165.78      194.09     29.87 o 
   7   4  13       19.76       28.77     38.99 o 
   8   4  13      137.73      146.88    106.46 o 
   9   4  13       42.04       29.37     25.55 o 
  -9   5  13       38.38       35.90     12.57 o 
  -8   5  13       42.75       30.12      8.46 o 
  -7   5  13       76.60       73.61     15.32 o 
  -6   5  13       56.60       50.28      9.44 o 
  -5   5  13      203.25      201.66     11.46 o 
  -4   5  13       88.53      107.43     14.91 o 
  -3   5  13      127.23      115.25     19.85 o 
  -2   5  13      147.12      137.70     10.93 o 
  -1   5  13      240.72      244.51      8.86 o 
   0   5  13      871.09      881.17     18.17 o 
   1   5  13      234.49      228.11      9.57 o 
   2   5  13      147.67      149.47     14.51 o 
   3   5  13      124.33       95.41      7.80 o 
   4   5  13       82.43       99.72     16.19 o 
   5   5  13      209.36      184.98     13.69 o 
   6   5  13       52.11       47.10     11.72 o 
   7   5  13       78.82       45.00     17.97 o 
   8   5  13       43.32       23.33     16.22 o 
   9   5  13       40.87       22.41     26.93 o 
  -9   6  13       34.56       28.84     11.05 o 
  -8   6  13       59.12       44.98      8.88 o 
  -7   6  13      280.54      283.91     13.80 o 
  -6   6  13      206.92      212.98     13.79 o 
  -5   6  13      202.76      196.76     12.54 o 
  -4   6  13      383.69      430.09     19.60 o 
  -3   6  13      391.49      373.58     16.92 o 
  -2   6  13       97.31      100.36     12.21 o 
  -1   6  13       28.33       28.29      7.14 o 
   0   6  13      292.93      274.10     12.42 o 
   1   6  13       29.61       26.29      5.17 o 
   2   6  13       90.49      105.61     10.15 o 
   3   6  13      394.13      406.48     14.27 o 
   4   6  13      382.84      404.99     13.76 o 
   5   6  13      203.23      177.57     11.01 o 
   6   6  13      204.43      206.31     14.47 o 
   7   6  13      281.10      256.89     25.38 o 
   8   6  13       58.39       44.15     33.13 o 
   9   6  13       36.93       16.34     21.00 o 
  -8   7  13       24.12       28.23     11.00 o 
  -7   7  13       86.39       76.06     17.07 o 
  -6   7  13      437.49      459.36     25.16 o 
  -5   7  13      385.90      349.90     19.05 o 
  -4   7  13      603.27      587.07     13.24 o 
  -3   7  13      436.78      432.90     15.33 o 
  -2   7  13      260.82      259.75     11.77 o 
  -1   7  13      105.89      110.68     18.74 o 
   0   7  13      563.89      562.31     14.68 o 
   1   7  13      102.81      100.22      6.14 o 
   2   7  13      266.11      263.74     14.92 o 
   3   7  13      432.21      414.09     13.40 o 
   4   7  13      596.60      568.42     18.18 o 
   5   7  13      394.76      379.30     18.35 o 
   6   7  13      436.71      491.60     20.25 o 
   7   7  13       86.22       56.56     23.72 o 
   8   7  13       24.64       20.77     15.39 o 
  -8   8  13       18.63       13.52      8.76 o 
  -7   8  13       25.23       15.57      7.08 o 
  -6   8  13       98.16       50.67     14.43 o 
  -5   8  13       14.85       10.01      5.10 o 
  -4   8  13      114.33      120.31     24.06 o 
  -3   8  13       47.08       61.46     10.36 o 
  -2   8  13      182.38      169.53     17.40 o 
  -1   8  13      520.83      537.36     17.01 o 
   0   8  13      356.79      354.93     11.15 o 
   1   8  13      509.56      539.65     14.73 o 
   2   8  13      181.79      188.65      9.95 o 
   3   8  13       53.03       62.25     11.62 o 
   4   8  13      111.21      134.98     15.45 o 
   5   8  13       14.58       14.85      4.56 o 
   6   8  13       99.07       80.32     23.96 o 
   7   8  13       22.16       11.32      8.29 o 
   8   8  13       19.82       15.27     27.96 o 
  -7   9  13       46.73       47.44     12.66 o 
  -6   9  13       71.06       78.62     14.10 o 
  -5   9  13       40.99       47.41     13.00 o 
  -4   9  13      211.15      230.74     25.07 o 
  -3   9  13       66.67       60.96     15.33 o 
  -2   9  13       76.75       68.19     15.34 o 
  -1   9  13      522.33      513.72     17.51 o 
   0   9  13      540.51      550.10     11.69 o 
   1   9  13      520.25      520.74     14.32 o 
   2   9  13       76.10       80.86     14.29 o 
   3   9  13       67.60       69.40     12.69 o 
   4   9  13      204.12      205.04      9.78 o 
   5   9  13       41.10       51.93     12.15 o 
   6   9  13       66.26       47.00     17.32 o 
   7   9  13       45.82       39.07     42.99 o 
  -6  10  13       33.16       28.82     11.11 o 
  -5  10  13      159.53      120.99     26.17 o 
  -4  10  13       30.65       29.74     13.05 o 
  -3  10  13      733.44      726.02     20.27 o 
  -2  10  13      107.87      117.56     19.18 o 
  -1  10  13       10.28        8.05      6.20 o 
   0  10  13       97.92       99.38      9.72 o 
   1  10  13        8.59        7.52      4.05 o 
   2  10  13      108.17       93.95     15.88 o 
   3  10  13      739.46      748.22     17.32 o 
   4  10  13       30.88       23.80      8.07 o 
   5  10  13      162.10      164.00     16.73 o 
   6  10  13       32.79       32.10     13.66 o 
  -5  11  13       81.55       71.24     19.80 o 
  -4  11  13      121.47      100.34     26.53 o 
  -3  11  13        5.11        7.27      6.66 o 
  -2  11  13       32.47       26.13      6.98 o 
  -1  11  13      115.70       93.18     19.45 o 
   0  11  13        3.10        5.24      6.33 o 
   1  11  13      115.24       88.05     19.37 o 
   2  11  13       34.24       38.05     11.84 o 
   3  11  13        5.14        3.23      4.04 o 
   4  11  13      117.20      100.54     25.10 o 
   5  11  13       81.62       57.04     16.92 o 
  -4  12  13        1.16        6.35      6.30 o 
  -3  12  13       47.81       34.93     10.10 o 
  -2  12  13       16.86        9.33      7.26 o 
  -1  12  13      109.54      119.31     26.93 o 
   0  12  13       14.45        9.80      5.73 o 
   1  12  13      107.82      119.88     22.14 o 
   2  12  13       16.90       14.54      5.13 o 
   3  12  13       50.76       36.62     14.71 o 
   4  12  13        1.07        8.63      5.46 o 
  -2  13  13       67.60       43.26     15.30 o 
  -1  13  13       25.05       19.52     10.63 o 
   0  13  13        3.81       10.58      6.37 o 
   1  13  13       25.18       29.72     11.83 o 
   2  13  13       68.66       60.85     15.65 o 
   0   0  14     3972.86     4361.10     78.22 o 
   1   0  14      351.04      361.30      8.18 o 
   2   0  14       24.76       28.49      3.68 o 
   3   0  14      301.12      307.91     14.08 o 
   4   0  14      725.60      665.97     18.33 o 
   5   0  14        1.78        5.75      3.82 o 
   6   0  14      361.13      342.19     15.53 o 
   7   0  14       52.35       44.20     21.37 o 
   8   0  14       15.21       10.01      5.19 o 
   9   0  14      176.54      159.90     14.37 o 
  -9   1  14       23.96       14.84      8.11 o 
  -8   1  14       55.51       49.68     19.10 o 
  -7   1  14       31.77       25.65      9.78 o 
  -6   1  14      464.41      475.67     19.69 o 
  -5   1  14      163.62      172.12     11.15 o 
  -4   1  14     2847.74     3020.36     78.29 o 
  -3   1  14      149.39      141.31      4.71 o 
  -2   1  14      227.99      216.36     10.56 o 
  -1   1  14      118.63      118.66      4.63 o 
   0   1  14     1318.96     1381.18     25.72 o 
   1   1  14      117.30      116.50      4.68 o 
   2   1  14      227.20      227.68      7.99 o 
   3   1  14      148.96      142.95      6.50 o 
   4   1  14     2876.74     2976.77     65.68 o 
   5   1  14      166.15      156.71     14.09 o 
   6   1  14      471.41      459.79     18.65 o 
   7   1  14       31.97       17.91      8.02 o 
   8   1  14       56.15       44.03     21.50 o 
   9   1  14       23.48       15.78      7.27 o 
  -9   2  14       33.34       26.03     11.35 o 
  -8   2  14      729.17      809.71     28.77 o 
  -7   2  14      998.48     1111.13     62.79 o 
  -6   2  14        6.20        5.58      6.15 o 
  -5   2  14      367.48      380.70     15.55 o 
  -4   2  14      282.83      276.20     14.72 o 
  -3   2  14      933.01      879.78     24.32 o 
  -2   2  14      234.89      209.55     15.22 o 
  -1   2  14     1183.95     1208.58     24.96 o 
   0   2  14        0.65        2.07      2.54 o 
   1   2  14     1195.32     1243.72     35.83 o 
   2   2  14      241.20      240.59      9.41 o 
   3   2  14      926.42      933.07     21.03 o 
   4   2  14      280.43      286.76     12.94 o 
   5   2  14      369.74      372.09     11.53 o 
   6   2  14        6.66        2.16      7.14 o 
   7   2  14      989.81     1047.88     24.02 o 
   8   2  14      728.84      784.08     56.31 o 
   9   2  14       30.22       17.07      7.90 o 
  -9   3  14       82.83       56.00     21.96 o 
  -8   3  14       61.62       36.22      9.20 o 
  -7   3  14       39.04       29.25      8.83 o 
  -6   3  14      144.73      154.22     21.40 o 
  -5   3  14      224.95      210.77     12.74 o 
  -4   3  14     1562.33     1601.43     51.39 o 
  -3   3  14      405.58      419.94     13.76 o 
  -2   3  14       52.71       55.65      9.09 o 
  -1   3  14      109.62      118.23      6.32 o 
   0   3  14      678.65      689.76     14.63 o 
   1   3  14      106.70      110.94      5.92 o 
   2   3  14       49.85       48.13      7.76 o 
   3   3  14      402.23      391.35     11.92 o 
   4   3  14     1575.41     1718.32     51.13 o 
   5   3  14      226.00      219.25     10.61 o 
   6   3  14      144.32      146.94     12.96 o 
   7   3  14       39.49       26.01      8.51 o 
   8   3  14       61.47       75.73     33.74 o 
   9   3  14       84.42       72.03     38.53 o 
  -9   4  14       34.17       20.93     12.25 o 
  -8   4  14      118.33       99.30     27.78 o 
  -7   4  14       19.46       28.49      7.39 o 
  -6   4  14      157.34      182.87      9.47 o 
  -5   4  14      333.41      357.69     15.67 o 
  -4   4  14       36.67       50.27      9.46 o 
  -3   4  14      173.38      176.66     12.12 o 
  -2   4  14      344.08      352.13     10.15 o 
  -1   4  14      243.52      260.14      9.43 o 
   0   4  14        8.63        8.23      2.70 o 
   1   4  14      237.81      257.19     11.42 o 
   2   4  14      344.74      316.90     11.22 o 
   3   4  14      160.52      156.69     12.51 o 
   4   4  14       39.04       44.13     11.56 o 
   5   4  14      332.06      362.85     15.85 o 
   6   4  14      154.86      135.30     11.03 o 
   7   4  14       19.37       25.85     17.69 o 
   8   4  14      113.39       81.47     53.64 o 
   9   4  14       31.50       38.11     21.46 o 
  -9   5  14       63.12       62.75     28.35 o 
  -8   5  14        4.90       11.16      5.12 o 
  -7   5  14       79.34       62.91     16.28 o 
  -6   5  14       51.38       45.84      8.96 o 
  -5   5  14      110.39      102.82     19.59 o 
  -4   5  14      866.07      770.50     27.75 o 
  -3   5  14      211.02      191.17     10.92 o 
  -2   5  14      187.67      175.17     11.54 o 
  -1   5  14       68.83       71.38      6.22 o 
   0   5  14     2709.47     2817.32     40.11 o 
   1   5  14       63.37       73.28     13.36 o 
   2   5  14      183.16      181.30     18.57 o 
   3   5  14      213.33      212.68     11.69 o 
   4   5  14      880.93      822.80     21.60 o 
   5   5  14      111.81       98.84      9.92 o 
   6   5  14       54.15       52.02     18.60 o 
   7   5  14       80.35       39.26     27.61 o 
   8   5  14        4.70       12.62     10.71 o 
   9   5  14       62.87       78.27     40.61 o 
  -8   6  14       53.05       44.09     12.88 o 
  -7   6  14      337.67      305.97     14.63 o 
  -6   6  14      248.30      257.25     16.22 o 
  -5   6  14       40.43       22.86      8.99 o 
  -4   6  14      308.14      310.11     18.82 o 
  -3   6  14      703.25      693.96     21.19 o 
  -2   6  14      205.63      218.37     13.33 o 
  -1   6  14      145.92      132.44     10.43 o 
   0   6  14      150.52      148.29      9.59 o 
   1   6  14      150.29      142.74      7.33 o 
   2   6  14      205.17      217.50     13.09 o 
   3   6  14      699.94      666.10     23.67 o 
   4   6  14      311.10      305.61     13.46 o 
   5   6  14       40.32       35.96     12.75 o 
   6   6  14      252.62      224.42     15.06 o 
   7   6  14      344.51      338.49    112.42 o 
   8   6  14       53.81       67.85     37.98 o 
  -8   7  14       11.12       14.00      6.46 o 
  -7   7  14      187.67      201.28     10.68 o 
  -6   7  14        9.29       14.10      6.07 o 
  -5   7  14       65.75       60.89     14.78 o 
  -4   7  14      373.82      322.44     18.74 o 
  -3   7  14      332.90      327.33     17.69 o 
  -2   7  14       60.09       55.29      9.18 o 
  -1   7  14      507.54      490.92     14.99 o 
   0   7  14     1790.59     1869.16     46.08 o 
   1   7  14      503.43      505.81     13.19 o 
   2   7  14       59.51       55.90     12.03 o 
   3   7  14      338.81      324.06     13.21 o 
   4   7  14      367.13      315.82     12.08 o 
   5   7  14       60.99       54.32     16.84 o 
   6   7  14        9.97       10.58      9.34 o 
   7   7  14      186.93      167.15     69.14 o 
   8   7  14       11.31       22.81     19.74 o 
  -7   8  14        0.21        1.71      5.74 o 
  -6   8  14       42.90       50.37     13.54 o 
  -5   8  14      258.36      244.95     11.47 o 
  -4   8  14      142.75      114.61     21.90 o 
  -3   8  14       67.99       58.38     10.88 o 
  -2   8  14      488.26      482.44     14.55 o 
  -1   8  14      199.99      191.66     10.06 o 
   0   8  14       24.99       19.60      6.60 o 
   1   8  14      202.15      184.47      8.19 o 
   2   8  14      473.28      481.88     14.69 o 
   3   8  14       70.35       60.49     11.29 o 
   4   8  14      150.12      129.72     23.34 o 
   5   8  14      257.01      237.21     24.74 o 
   6   8  14       41.01       37.46     11.49 o 
   7   8  14        0.32        5.60     17.85 o 
  -7   9  14      139.82      146.12     17.83 o 
  -6   9  14       34.41       31.73     13.30 o 
  -5   9  14       88.09       71.51     17.02 o 
  -4   9  14       15.23       13.11      5.95 o 
  -3   9  14      419.07      449.41     15.42 o 
  -2   9  14        8.48        5.40      4.40 o 
  -1   9  14      244.47      239.71      9.37 o 
   0   9  14      243.09      227.23      7.95 o 
   1   9  14      248.06      242.14     12.73 o 
   2   9  14        8.23        9.96      5.09 o 
   3   9  14      421.35      461.49     14.33 o 
   4   9  14       15.31       16.61      6.02 o 
   5   9  14       84.08       75.45     16.83 o 
   6   9  14       35.24       38.90     10.71 o 
   7   9  14      135.75       90.48     55.64 o 
  -6  10  14        2.12        6.64      5.15 o 
  -5  10  14        1.07        7.87      5.96 o 
  -4  10  14      154.95      197.91     23.39 o 
  -3  10  14       56.47       44.04     13.83 o 
  -2  10  14      217.32      220.10     13.57 o 
  -1  10  14       12.23       13.77      5.37 o 
   0  10  14      145.32      149.84     13.32 o 
   1  10  14       12.27        8.66      3.95 o 
   2  10  14      228.10      221.60     14.09 o 
   3  10  14       56.37       50.85     16.18 o 
   4  10  14      156.15      181.44     12.55 o 
   5  10  14        1.13        5.49      6.18 o 
   6  10  14        1.61        7.98      5.75 o 
  -5  11  14        9.02        7.35      4.91 o 
  -4  11  14      244.18      296.74     19.97 o 
  -3  11  14      114.97      104.32     25.26 o 
  -2  11  14      139.51      132.85     33.63 o 
  -1  11  14       56.81       56.49     14.93 o 
   0  11  14        7.81        9.79      4.33 o 
   1  11  14       58.57       77.49     16.41 o 
   2  11  14      139.41      174.20     13.78 o 
   3  11  14      114.18      119.93     12.26 o 
   4  11  14      245.03      288.96     14.28 o 
   5  11  14        8.96       15.30      6.40 o 
  -4  12  14       31.17       19.15      9.55 o 
  -3  12  14       64.35       62.45     19.12 o 
  -2  12  14      110.11      105.04     24.77 o 
  -1  12  14      102.58       98.02     24.76 o 
   0  12  14       15.84        8.00      6.59 o 
   1  12  14      101.87       98.82     21.94 o 
   2  12  14      108.12      104.58     28.89 o 
   3  12  14       62.71       61.72     21.22 o 
   4  12  14       30.34       17.20      7.97 o 
  -1  13  14      242.00      238.45     22.61 o 
   0  13  14      266.41      288.42     17.11 o 
   1  13  14      242.74      242.19     33.11 o 
   1   0  15       19.85       22.73      4.44 o 
   2   0  15       32.00       32.39      4.66 o 
   3   0  15      120.19      111.55      8.02 o 
   4   0  15     3182.54     3555.39     78.22 o 
   5   0  15     1976.41     2137.63     49.21 o 
   6   0  15       51.01       47.09     18.55 o 
   7   0  15        5.90        8.56      7.34 o 
   8   0  15       97.35       86.18     29.25 o 
   9   0  15       49.43       48.06     19.64 o 
  -9   1  15       36.53       19.89     14.03 o 
  -8   1  15       35.44       30.97      9.92 o 
  -7   1  15       17.04       19.70      6.51 o 
  -6   1  15      113.62       84.70     22.81 o 
  -5   1  15      844.35      850.63     35.22 o 
  -4   1  15      145.71      135.13     26.51 o 
  -3   1  15      514.84      497.86     21.09 o 
  -2   1  15      169.44      159.65      5.27 o 
  -1   1  15      743.84      754.71     15.71 o 
   0   1  15       53.51       51.38      6.77 o 
   1   1  15      745.72      781.37     25.25 o 
   2   1  15      170.74      147.19      5.58 o 
   3   1  15      521.06      506.96     15.22 o 
   4   1  15      145.22      146.08     12.32 o 
   5   1  15      859.41      898.79     33.40 o 
   6   1  15      114.30      110.71     13.63 o 
   7   1  15       16.11        7.66      8.96 o 
   8   1  15       35.41       23.14     12.84 o 
   9   1  15       38.51       47.17     29.76 o 
  -9   2  15       28.48       15.22      7.85 o 
  -8   2  15       32.13       35.15      9.28 o 
  -7   2  15       75.08       74.29     20.57 o 
  -6   2  15       55.06       49.29     11.80 o 
  -5   2  15      457.16      442.41     17.23 o 
  -4   2  15      770.40      770.39     22.22 o 
  -3   2  15      109.27      106.22     19.95 o 
  -2   2  15      947.75      949.31     22.82 o 
  -1   2  15      207.52      220.57      9.56 o 
   0   2  15      145.70      172.06      5.36 o 
   1   2  15      205.83      210.45     10.74 o 
   2   2  15      931.39      966.49     21.39 o 
   3   2  15      107.95      102.60      6.42 o 
   4   2  15      755.46      782.54     20.21 o 
   5   2  15      457.47      442.82     13.14 o 
   6   2  15       52.07       42.96     13.29 o 
   7   2  15       76.96       80.33     21.02 o 
   8   2  15       29.00       26.75     10.82 o 
   9   2  15       27.63       16.69     10.53 o 
  -9   3  15      110.58       72.04     24.24 o 
  -8   3  15       25.96       15.11      6.96 o 
  -7   3  15       70.15       71.78     19.57 o 
  -6   3  15        9.92       11.66      7.45 o 
  -5   3  15      307.68      301.11     19.80 o 
  -4   3  15      233.14      223.30     14.49 o 
  -3   3  15       62.68       53.54      8.77 o 
  -2   3  15      181.15      169.42      7.47 o 
  -1   3  15      975.37     1022.37     25.75 o 
   0   3  15      196.75      225.23      9.13 o 
   1   3  15      978.41      976.45     23.08 o 
   2   3  15      183.38      180.14      7.02 o 
   3   3  15       65.04       62.96     10.45 o 
   4   3  15      230.16      241.67     13.31 o 
   5   3  15      310.93      305.99     11.61 o 
   6   3  15       10.00        8.00      3.76 o 
   7   3  15       67.18       62.53     23.36 o 
   8   3  15       26.52       16.02     21.23 o 
   9   3  15      113.29       68.94     82.39 o 
  -9   4  15       13.04       14.66      6.45 o 
  -8   4  15      251.49      245.83     11.69 o 
  -7   4  15      229.14      240.67     17.72 o 
  -6   4  15       85.79       71.63     13.80 o 
  -5   4  15      145.47      142.51      9.93 o 
  -4   4  15      441.96      418.19     26.83 o 
  -3   4  15      159.28      177.12     14.71 o 
  -2   4  15      237.94      227.01      8.98 o 
  -1   4  15       59.12       55.27      4.35 o 
   0   4  15       20.50       26.16      3.21 o 
   1   4  15       56.82       58.97     10.83 o 
   2   4  15      234.45      231.27      8.27 o 
   3   4  15      151.50      169.18     15.21 o 
   4   4  15      444.04      436.60     14.41 o 
   5   4  15      143.35      133.67      7.88 o 
   6   4  15       86.30       78.83     28.77 o 
   7   4  15      233.69      248.90     60.02 o 
   8   4  15      251.13      290.73     32.28 o 
   9   4  15       13.89        9.56     15.19 o 
  -8   5  15       55.77       50.09     12.84 o 
  -7   5  15      114.93       95.14     21.45 o 
  -6   5  15      134.89      124.88     10.99 o 
  -5   5  15       17.55       23.35      6.99 o 
  -4   5  15      134.43      127.85     10.89 o 
  -3   5  15      274.84      254.29     11.34 o 
  -2   5  15      179.87      171.62     13.76 o 
  -1   5  15       68.92       66.48      9.53 o 
   0   5  15      803.29      848.53     17.24 o 
   1   5  15       63.00       74.66     12.66 o 
   2   5  15      182.81      199.06     10.26 o 
   3   5  15      277.00      282.58     11.83 o 
   4   5  15      127.97      121.30     17.83 o 
   5   5  15       16.41       25.21      8.50 o 
   6   5  15      139.85      131.34     22.84 o 
   7   5  15      114.54      125.26     54.46 o 
   8   5  15       56.42       40.37     25.14 o 
  -8   6  15       64.18       72.79     19.50 o 
  -7   6  15       58.43       49.74     15.42 o 
  -6   6  15      133.41      137.95     25.37 o 
  -5   6  15      149.55      149.08     13.67 o 
  -4   6  15       83.39       95.92     17.17 o 
  -3   6  15      674.57      640.15     18.79 o 
  -2   6  15      388.54      315.69     12.35 o 
  -1   6  15      398.88      382.70     14.35 o 
   0   6  15        5.74        7.25      2.96 o 
   1   6  15      410.59      397.75     15.86 o 
   2   6  15      396.66      353.14     19.39 o 
   3   6  15      685.99      674.36     22.65 o 
   4   6  15       85.62       85.15      7.36 o 
   5   6  15      149.17      141.94     12.47 o 
   6   6  15      135.03      135.21     12.86 o 
   7   6  15       61.14       76.55     43.84 o 
   8   6  15       61.54       74.10     35.99 o 
  -8   7  15       11.58       13.84      7.55 o 
  -7   7  15       17.57       15.73      7.26 o 
  -6   7  15       26.79       22.35      6.70 o 
  -5   7  15       79.23       72.95     13.92 o 
  -4   7  15       50.58       49.84      7.98 o 
  -3   7  15      148.48      150.76     13.03 o 
  -2   7  15      351.18      381.05     14.09 o 
  -1   7  15       38.62       44.92      7.40 o 
   0   7  15       49.93       47.31      7.63 o 
   1   7  15       37.85       38.22      6.43 o 
   2   7  15      346.88      332.60     13.06 o 
   3   7  15      149.46      139.14     21.63 o 
   4   7  15       45.58       37.78      8.54 o 
   5   7  15       75.45       64.98     13.38 o 
   6   7  15       23.93       16.02      7.59 o 
   7   7  15       18.42       34.47     15.12 o 
   8   7  15       11.86        9.46     19.73 o 
  -7   8  15      144.19      170.38     30.35 o 
  -6   8  15      288.31      280.32     15.59 o 
  -5   8  15       31.69       30.08      8.05 o 
  -4   8  15       15.19       17.15      5.09 o 
  -3   8  15      610.82      632.31     44.08 o 
  -2   8  15       59.66       60.52     12.18 o 
  -1   8  15       50.19       35.78      7.05 o 
   0   8  15        6.16       11.80      5.15 o 
   1   8  15       45.97       42.46      7.95 o 
   2   8  15       57.59       65.56     10.26 o 
   3   8  15      611.12      622.15     17.32 o 
   4   8  15       15.89       14.40      4.53 o 
   5   8  15       30.92       30.11     10.54 o 
   6   8  15      289.71      319.89     19.12 o 
   7   8  15      138.92      160.93     27.68 o 
  -6   9  15      113.25       75.05     29.43 o 
  -5   9  15       91.79       73.19     19.88 o 
  -4   9  15      374.97      393.56     14.36 o 
  -3   9  15        7.50        7.95      6.25 o 
  -2   9  15       50.68       44.52     10.70 o 
  -1   9  15       83.67       86.76     11.90 o 
   0   9  15       40.59       52.39      8.86 o 
   1   9  15       85.02       77.45     12.53 o 
   2   9  15       48.78       38.61      9.46 o 
   3   9  15        7.70        6.32      4.83 o 
   4   9  15      376.44      380.71     16.68 o 
   5   9  15       92.19       65.12     17.06 o 
   6   9  15      115.71       98.46     31.33 o 
  -6  10  15       65.88       63.08     22.29 o 
  -5  10  15      129.56      116.79     33.95 o 
  -4  10  15        8.95       17.63      7.66 o 
  -3  10  15      431.43      430.54     18.67 o 
  -2  10  15       27.71       16.65      4.73 o 
  -1  10  15      202.58      203.74     32.00 o 
   0  10  15        0.32        9.44      5.54 o 
   1  10  15      208.88      234.93     27.54 o 
   2  10  15       27.65       31.71      6.36 o 
   3  10  15      432.66      424.62     15.84 o 
   4  10  15        8.91       18.64      5.28 o 
   5  10  15      128.11      170.90     24.44 o 
   6  10  15       66.48       55.47     22.21 o 
  -5  11  15       45.16       41.99     19.73 o 
  -4  11  15       54.34       48.17     15.94 o 
  -3  11  15       56.73       49.69     15.12 o 
  -2  11  15        0.78        3.92      5.00 o 
  -1  11  15      104.78       92.28     21.68 o 
   0  11  15       64.90       44.08     12.27 o 
   1  11  15      104.46       89.52     18.47 o 
   2  11  15        0.58        5.39      3.38 o 
   3  11  15       55.66       37.59     10.67 o 
   4  11  15       50.36       38.11     11.93 o 
   5  11  15       45.50       27.70     15.46 o 
  -3  12  15      114.94       90.89     28.79 o 
  -2  12  15       38.63       32.04     10.36 o 
  -1  12  15      182.58      176.91     35.81 o 
   0  12  15        7.26       11.15      7.02 o 
   1  12  15      181.39      206.55     29.56 o 
   2  12  15       37.42       31.36     10.33 o 
   3  12  15      116.88      120.68     23.00 o 
   0   0  16     1863.15     2063.93     94.25 o 
   1   0  16        0.15        5.11      2.49 o 
   2   0  16      459.09      474.59     11.54 o 
   3   0  16     1050.87     1027.56     18.49 o 
   4   0  16      233.70      230.53     11.91 o 
   5   0  16        7.47        7.58      3.25 o 
   6   0  16      312.20      324.24     15.21 o 
   7   0  16      433.06      428.50     16.06 o 
   8   0  16        0.01        4.23      5.40 o 
   9   0  16       43.52       31.57     16.51 o 
  -9   1  16       73.63       60.12     25.72 o 
  -8   1  16       29.22       12.84     11.88 o 
  -7   1  16       37.33       31.47      8.10 o 
  -6   1  16      187.88      189.33     20.90 o 
  -5   1  16      140.39      157.43     11.67 o 
  -4   1  16      941.67      960.01     37.66 o 
  -3   1  16     1085.06     1107.63     36.02 o 
  -2   1  16       34.73       35.77      6.58 o 
  -1   1  16      452.88      438.73     13.67 o 
   0   1  16      182.31      179.34      6.06 o 
   1   1  16      450.96      433.91     14.36 o 
   2   1  16       37.26       40.85      7.61 o 
   3   1  16     1090.94     1118.92     49.71 o 
   4   1  16      928.48      959.49     20.96 o 
   5   1  16      140.03      103.65     27.62 o 
   6   1  16      187.78      201.65     32.55 o 
   7   1  16       38.11       31.23     14.67 o 
   8   1  16       29.63       21.00     11.65 o 
   9   1  16       74.80       63.22     26.29 o 
  -9   2  16       42.45       50.51     16.94 o 
  -8   2  16      101.00       91.30     27.81 o 
  -7   2  16       29.29       14.10      8.58 o 
  -6   2  16        4.50        2.11      5.00 o 
  -5   2  16      217.69      254.05     13.29 o 
  -4   2  16     1143.25     1201.98     32.26 o 
  -3   2  16      281.13      312.86     24.17 o 
  -2   2  16       60.34       67.84      5.47 o 
  -1   2  16       77.39       63.99      9.70 o 
   0   2  16        0.34        1.83      3.37 o 
   1   2  16       76.24       74.94      7.37 o 
   2   2  16       57.27       56.57      7.62 o 
   3   2  16      276.52      262.72      7.72 o 
   4   2  16     1134.83     1180.30     25.22 o 
   5   2  16      218.60      200.89      7.26 o 
   6   2  16        4.33        5.72      2.91 o 
   7   2  16       25.36       17.40      8.23 o 
   8   2  16       98.57       76.88     31.77 o 
   9   2  16       39.22       39.60     16.29 o 
  -9   3  16       82.35       75.59     22.25 o 
  -8   3  16       11.96        7.57      3.60 o 
  -7   3  16      175.03      178.17     14.37 o 
  -6   3  16      299.98      293.09     21.64 o 
  -5   3  16      108.43      109.53     13.12 o 
  -4   3  16      280.26      270.36     12.77 o 
  -3   3  16       63.86       64.77     12.22 o 
  -2   3  16      154.74      143.59      9.31 o 
  -1   3  16       70.71       65.24      5.18 o 
   0   3  16      739.14      734.34     22.65 o 
   1   3  16       68.56       62.49     12.36 o 
   2   3  16      154.19      147.80      6.86 o 
   3   3  16       65.94       73.27     10.38 o 
   4   3  16      278.58      279.63     14.28 o 
   5   3  16      108.45      115.51      8.60 o 
   6   3  16      300.67      301.25     10.75 o 
   7   3  16      174.43      145.11     11.97 o 
   8   3  16       11.56       19.57     13.31 o 
   9   3  16       85.06       81.42     69.51 o 
  -8   4  16      115.97       96.67     21.58 o 
  -7   4  16      183.47      165.80     13.75 o 
  -6   4  16       39.40       29.96      7.79 o 
  -5   4  16       14.82       16.97      5.90 o 
  -4   4  16      181.97      161.95     12.15 o 
  -3   4  16      194.86      211.64     11.60 o 
  -2   4  16      306.59      310.27     15.69 o 
  -1   4  16      113.15       98.87     10.04 o 
   0   4  16       73.10       74.99     15.47 o 
   1   4  16      107.85      108.25     18.20 o 
   2   4  16      319.06      315.25     12.27 o 
   3   4  16      202.35      207.65      8.79 o 
   4   4  16      177.82      141.45     12.00 o 
   5   4  16       15.16       11.57      8.32 o 
   6   4  16       41.46       32.40     16.40 o 
   7   4  16      187.80      222.31     58.10 o 
   8   4  16      115.84       97.04     46.33 o 
  -8   5  16       31.14       33.52     10.88 o 
  -7   5  16        7.29       13.42      5.38 o 
  -6   5  16      450.12      461.56     16.09 o 
  -5   5  16      217.18      200.75     10.36 o 
  -4   5  16      366.10      338.43     11.41 o 
  -3   5  16        9.22       11.77      4.62 o 
  -2   5  16      156.31      179.03     10.98 o 
  -1   5  16       48.53       40.87      7.04 o 
   0   5  16     1927.20     1970.82     35.54 o 
   1   5  16       52.91       40.41      6.79 o 
   2   5  16      159.74      171.09     15.46 o 
   3   5  16        9.00       11.31      5.18 o 
   4   5  16      355.54      348.63     10.89 o 
   5   5  16      217.72      224.55     11.54 o 
   6   5  16      447.99      486.11     19.14 o 
   7   5  16        7.22        6.13      9.37 o 
   8   5  16       30.72       30.52     24.49 o 
  -8   6  16       99.96       95.47     16.58 o 
  -7   6  16       34.38       34.14      8.37 o 
  -6   6  16       28.81       24.21      6.74 o 
  -5   6  16      477.27      413.36     17.53 o 
  -4   6  16      160.62      154.53     21.35 o 
  -3   6  16      106.74      117.97     15.50 o 
  -2   6  16        5.09        6.89      4.33 o 
  -1   6  16       11.19       10.43      5.63 o 
   0   6  16        0.08        3.96      2.93 o 
   1   6  16       11.09       11.82      3.79 o 
   2   6  16        5.63        8.56      3.96 o 
   3   6  16      105.69       97.75     14.79 o 
   4   6  16      153.53      135.65      9.33 o 
   5   6  16      479.17      452.01     16.68 o 
   6   6  16       28.20       39.79     12.79 o 
   7   6  16       35.58       42.30     28.68 o 
   8   6  16       97.91       59.54     22.69 o 
  -7   7  16       47.07       30.47      9.44 o 
  -6   7  16       56.46       31.05      7.89 o 
  -5   7  16      108.19       97.31     20.86 o 
  -4   7  16      131.34      112.86     18.54 o 
  -3   7  16       18.72        8.19      4.54 o 
  -2   7  16       86.80       72.98     13.06 o 
  -1   7  16      223.78      263.76     16.20 o 
   0   7  16      609.77      640.44     25.35 o 
   1   7  16      227.32      250.38     12.48 o 
   2   7  16       84.91       75.57     12.91 o 
   3   7  16       17.11       12.79      5.79 o 
   4   7  16      129.74       85.13     17.55 o 
   5   7  16      102.79       98.95     21.92 o 
   6   7  16       56.83       54.31     13.51 o 
   7   7  16       45.43       31.40     18.79 o 
  -7   8  16       44.79       36.83     12.13 o 
  -6   8  16       57.01       49.41     11.14 o 
  -5   8  16       63.90       80.95     15.65 o 
  -4   8  16      211.34      209.79     26.66 o 
  -3   8  16      209.38      208.32     30.39 o 
  -2   8  16      160.69      155.25     12.61 o 
  -1   8  16        4.46        5.42      4.26 o 
   0   8  16       41.19       41.10      9.19 o 
   1   8  16        4.87        5.24      4.52 o 
   2   8  16      169.53      171.75     17.11 o 
   3   8  16      209.11      203.80     17.88 o 
   4   8  16      218.44      226.11     15.73 o 
   5   8  16       63.28       49.79     15.75 o 
   6   8  16       56.73       47.97     15.88 o 
   7   8  16       45.57       46.04     27.22 o 
  -6   9  16      223.47      250.09     36.88 o 
  -5   9  16      243.35      245.69     22.56 o 
  -4   9  16       11.17       11.07      7.51 o 
  -3   9  16        4.69       11.46      6.62 o 
  -2   9  16      154.55      158.07     20.62 o 
  -1   9  16      107.78      111.63     11.56 o 
   0   9  16       15.75       15.67      5.18 o 
   1   9  16      103.98       95.82     15.98 o 
   2   9  16      154.56      168.76     21.42 o 
   3   9  16        4.32        5.62      3.92 o 
   4   9  16       11.24        9.32      4.87 o 
   5   9  16      241.87      278.62     21.04 o 
   6   9  16      224.69      219.14     27.69 o 
  -5  10  16       17.39        9.68      8.95 o 
  -4  10  16       72.36       91.42     22.77 o 
  -3  10  16      152.46      140.91     34.15 o 
  -2  10  16      261.55      264.90     27.12 o 
  -1  10  16      154.23      176.12     12.45 o 
   0  10  16        0.37       12.55      6.01 o 
   1  10  16      153.40      167.32     11.74 o 
   2  10  16      261.99      234.90     17.53 o 
   3  10  16      153.10      166.93     29.16 o 
   4  10  16       70.31       60.84     15.02 o 
   5  10  16       17.70        8.59      7.04 o 
  -4  11  16       75.21       96.58     30.52 o 
  -3  11  16       24.02       17.84     10.06 o 
  -2  11  16      194.81      159.00     34.36 o 
  -1  11  16      351.29      370.95     20.34 o 
   0  11  16       28.15       19.97      5.82 o 
   1  11  16      357.42      418.66     17.48 o 
   2  11  16      194.07      212.28     17.05 o 
   3  11  16       23.05       21.33      7.01 o 
   4  11  16       76.78       82.92     25.94 o 
  -2  12  16      262.30      276.83     19.64 o 
  -1  12  16       71.34       38.09     12.68 o 
   0  12  16       47.53       55.16     17.44 o 
   1  12  16       69.38       58.68     14.95 o 
   2  12  16      256.69      306.61     25.94 o 
   1   0  17        2.96        5.79      2.45 o 
   2   0  17     5502.43     5854.65    132.38 o 
   3   0  17        5.24        5.64      2.66 o 
   4   0  17     1499.76     1545.57     58.07 o 
   5   0  17       49.78       42.95     10.66 o 
   6   0  17       72.68       95.15     30.29 o 
   7   0  17       64.13       41.19     19.00 o 
   8   0  17      105.28      146.47     30.73 o 
   9   0  17      283.06      283.39     16.54 o 
  -9   1  17      291.70      311.78     16.54 o 
  -8   1  17       31.64       25.28     14.80 o 
  -7   1  17       20.49       14.93      6.04 o 
  -6   1  17       44.59       32.29     12.71 o 
  -5   1  17       30.35       38.08      9.26 o 
  -4   1  17      206.82      208.97     15.25 o 
  -3   1  17      182.86      177.86     10.90 o 
  -2   1  17      489.29      486.32     16.01 o 
  -1   1  17      106.18      106.66      7.46 o 
   0   1  17      873.16      858.91     20.62 o 
   1   1  17       99.12       98.82      8.65 o 
   2   1  17      495.04      513.24     13.65 o 
   3   1  17      178.81      163.44     13.69 o 
   4   1  17      206.59      200.82      9.47 o 
   5   1  17       25.57       21.78      7.87 o 
   6   1  17       43.27       30.23     11.27 o 
   7   1  17       21.85       12.93     10.70 o 
   8   1  17       32.40       24.74     11.54 o 
   9   1  17      292.60      291.24     15.70 o 
  -9   2  17      138.21      161.08     34.69 o 
  -8   2  17      352.21      408.26     15.70 o 
  -7   2  17       28.37       21.77     10.08 o 
  -6   2  17      119.15      148.15     20.19 o 
  -5   2  17       45.91       35.13      9.02 o 
  -4   2  17      356.59      364.32     16.06 o 
  -3   2  17       48.58       46.89     13.47 o 
  -2   2  17      590.04      617.81     19.29 o 
  -1   2  17      319.38      329.34      9.58 o 
   0   2  17      199.36      214.52      7.96 o 
   1   2  17      316.66      329.75     19.38 o 
   2   2  17      608.86      633.64     16.87 o 
   3   2  17       50.80       46.64      7.16 o 
   4   2  17      352.21      351.44     10.87 o 
   5   2  17       46.14       41.87      9.61 o 
   6   2  17      123.21      133.42     11.83 o 
   7   2  17       26.86       26.86     13.03 o 
   8   2  17      358.30      415.04     18.46 o 
   9   2  17      135.84      163.86     36.76 o 
  -8   3  17      100.38       71.12     20.49 o 
  -7   3  17      129.90      116.17     28.26 o 
  -6   3  17        9.47        5.28      5.86 o 
  -5   3  17      230.05      254.88     18.50 o 
  -4   3  17        5.47        5.64      4.17 o 
  -3   3  17      480.73      467.18     17.99 o 
  -2   3  17       66.99       59.63     12.47 o 
  -1   3  17      326.46      277.93      6.76 o 
   0   3  17      440.80      442.58     28.41 o 
   1   3  17      315.99      298.76     12.35 o 
   2   3  17       65.48       59.44      9.89 o 
   3   3  17      477.39      510.94     17.12 o 
   4   3  17        5.87        3.88      3.11 o 
   5   3  17      238.01      249.80      8.69 o 
   6   3  17       10.22        2.89      4.54 o 
   7   3  17      127.61      140.02     12.50 o 
   8   3  17       98.54       57.83     41.30 o 
  -8   4  17      505.73      587.87     26.74 o 
  -7   4  17       96.27       77.77     18.09 o 
  -6   4  17       48.76       43.02      8.35 o 
  -5   4  17       61.82       61.55     12.54 o 
  -4   4  17      120.06      128.42     11.19 o 
  -3   4  17        3.96        7.91      4.65 o 
  -2   4  17      517.06      579.70     23.29 o 
  -1   4  17       47.00       45.70      7.12 o 
   0   4  17      116.73      120.57     15.91 o 
   1   4  17       50.82       52.62      8.78 o 
   2   4  17      525.02      549.02     16.10 o 
   3   4  17        5.14        6.45      3.68 o 
   4   4  17      117.71      118.68     13.91 o 
   5   4  17       59.84       66.12      5.81 o 
   6   4  17       46.54       29.09     18.86 o 
   7   4  17       93.58       63.02     34.66 o 
   8   4  17      511.14      576.16     43.45 o 
  -8   5  17       49.83       48.84     16.67 o 
  -7   5  17       60.28       64.39     13.03 o 
  -6   5  17      110.81      100.27     18.29 o 
  -5   5  17      126.61      150.70     11.58 o 
  -4   5  17      107.12      109.15     19.45 o 
  -3   5  17      541.33      513.38     12.57 o 
  -2   5  17      104.27      101.89     16.30 o 
  -1   5  17      269.47      225.50     11.18 o 
   0   5  17      700.72      679.84     28.79 o 
   1   5  17      261.61      234.64     10.28 o 
   2   5  17       99.64      106.52     16.44 o 
   3   5  17      541.44      514.34     18.23 o 
   4   5  17      102.01       98.39     18.70 o 
   5   5  17      130.39      130.58     28.96 o 
   6   5  17      116.04       99.72     32.89 o 
   7   5  17       60.01       37.37     22.66 o 
   8   5  17       50.15       34.34     25.05 o 
  -7   6  17       43.26       41.71     18.63 o 
  -6   6  17       17.11       22.53      8.30 o 
  -5   6  17      352.16      364.81     19.51 o 
  -4   6  17       64.45       51.81      9.53 o 
  -3   6  17      224.63      242.31     17.75 o 
  -2   6  17      160.30      150.23     18.55 o 
  -1   6  17       66.11       79.86     14.76 o 
   0   6  17      642.41      648.22     20.57 o 
   1   6  17       66.20       73.53     11.69 o 
   2   6  17      166.15      153.52     10.71 o 
   3   6  17      222.56      233.25     14.31 o 
   4   6  17       62.75       37.16      8.31 o 
   5   6  17      351.76      376.47     33.03 o 
   6   6  17       17.37       17.91      7.73 o 
   7   6  17       44.63       41.88     25.91 o 
  -7   7  17       85.01       74.22     22.54 o 
  -6   7  17       44.76       29.58      9.71 o 
  -5   7  17       43.46       35.31     12.18 o 
  -4   7  17      194.82      238.07     16.20 o 
  -3   7  17       64.57       51.73     11.59 o 
  -2   7  17       46.64       42.79      8.56 o 
  -1   7  17      233.44      226.72     11.16 o 
   0   7  17        7.12       15.21      3.60 o 
   1   7  17      236.81      243.81     29.94 o 
   2   7  17       44.17       42.02      9.38 o 
   3   7  17       63.58       41.03      8.95 o 
   4   7  17      192.65      195.70     16.14 o 
   5   7  17       42.91       31.23     11.18 o 
   6   7  17       48.91       35.70     16.09 o 
   7   7  17       83.01       57.41     60.44 o 
  -6   8  17      230.59      259.09     27.40 o 
  -5   8  17      383.59      403.13     18.39 o 
  -4   8  17       20.73       24.98      6.39 o 
  -3   8  17      231.54      248.14     13.34 o 
  -2   8  17       72.26       65.99     13.31 o 
  -1   8  17      130.52      119.48     17.51 o 
   0   8  17        5.35        8.79      3.83 o 
   1   8  17      131.39      117.24     19.66 o 
   2   8  17       71.79       66.33     14.19 o 
   3   8  17      240.41      229.70     19.02 o 
   4   8  17       21.34       23.14      5.64 o 
   5   8  17      382.13      360.86     25.32 o 
   6   8  17      228.83      269.94     32.30 o 
  -6   9  17      152.00      177.99     30.41 o 
  -5   9  17       46.57       40.64     15.33 o 
  -4   9  17       68.00       80.80     16.05 o 
  -3   9  17       62.66       58.59     15.51 o 
  -2   9  17       74.99       87.75     15.24 o 
  -1   9  17       10.62        8.12      4.81 o 
   0   9  17       85.50       92.25     17.18 o 
   1   9  17       10.93        3.79      6.43 o 
   2   9  17       75.67       82.08     15.53 o 
   3   9  17       60.85       45.52     10.73 o 
   4   9  17       63.05       40.99      9.50 o 
   5   9  17       46.81       25.27     11.18 o 
   6   9  17      156.01      204.65     19.91 o 
  -5  10  17       67.02       54.03     20.61 o 
  -4  10  17      209.18      237.61     22.16 o 
  -3  10  17      126.73      126.85     22.88 o 
  -2  10  17      179.34      200.00     19.68 o 
  -1  10  17       55.13       70.01     15.88 o 
   0  10  17      125.94      146.12     22.63 o 
   1  10  17       55.78       36.53      7.66 o 
   2  10  17      177.56      193.51     23.09 o 
   3  10  17      125.50      117.87     25.83 o 
   4  10  17      211.51      224.41     17.22 o 
   5  10  17       65.81       45.29     28.74 o 
  -3  11  17       54.43       57.83     14.82 o 
  -2  11  17      107.09       87.20     22.04 o 
  -1  11  17       11.86       11.14      8.46 o 
   0  11  17      100.94      101.84     19.13 o 
   1  11  17       11.94       12.37      9.01 o 
   2  11  17      104.01      106.13     21.43 o 
   3  11  17       55.34       40.70     13.11 o 
  -1  12  17      245.51      261.70     32.76 o 
   0  12  17      110.30      109.14     37.62 o 
   1  12  17      244.71      277.25     28.72 o 
   0   0  18      929.54      921.89     34.05 o 
   1   0  18      900.35      877.08     18.48 o 
   2   0  18       20.86       15.26      5.10 o 
   3   0  18     2098.94     2161.47     55.91 o 
   4   0  18      249.94      244.76     12.97 o 
   5   0  18        0.01       -0.76      3.66 o 
   6   0  18      626.31      634.85     20.86 o 
   7   0  18      239.83      274.02     18.28 o 
   8   0  18        0.56        9.90      5.17 o 
  -8   1  18       12.45       21.52      8.82 o 
  -7   1  18       42.45       42.02     19.68 o 
  -6   1  18      332.13      335.43     12.95 o 
  -5   1  18       87.59       70.13     17.62 o 
  -4   1  18      512.25      544.65     40.44 o 
  -3   1  18       89.76       96.64     10.26 o 
  -2   1  18      596.38      622.77     17.28 o 
  -1   1  18       55.01       50.83      7.72 o 
   0   1  18       11.15       13.83      4.07 o 
   1   1  18       57.44       58.09     12.50 o 
   2   1  18      600.42      610.70     16.24 o 
   3   1  18       88.28       90.24      6.09 o 
   4   1  18      509.59      543.42     16.17 o 
   5   1  18       85.98      104.72     10.44 o 
   6   1  18      335.03      374.58     35.92 o 
   7   1  18       44.53       34.02     13.80 o 
   8   1  18       11.90       12.22      9.41 o 
  -8   2  18       90.02       66.24     18.84 o 
  -7   2  18      290.99      298.79     27.40 o 
  -6   2  18       62.83       55.48     14.86 o 
  -5   2  18      177.23      200.68     20.34 o 
  -4   2  18       70.14       73.05     17.19 o 
  -3   2  18      161.72      159.43     13.33 o 
  -2   2  18       30.55       34.07      7.77 o 
  -1   2  18      390.35      385.11     18.34 o 
   0   2  18        4.28       10.25      4.80 o 
   1   2  18      396.72      379.21     11.27 o 
   2   2  18       28.48       25.87      6.53 o 
   3   2  18      160.42      159.02      9.02 o 
   4   2  18       72.74       82.82      8.65 o 
   5   2  18      176.95      170.19      8.54 o 
   6   2  18       60.40       58.63     21.69 o 
   7   2  18      297.48      301.02     39.08 o 
   8   2  18       89.40       69.15     32.00 o 
  -8   3  18        0.79        9.23      5.28 o 
  -7   3  18       67.78       63.67     18.08 o 
  -6   3  18       36.06       38.33      9.65 o 
  -5   3  18      262.38      304.91     26.47 o 
  -4   3  18      546.06      571.08     19.17 o 
  -3   3  18       48.09       52.49     10.53 o 
  -2   3  18      263.87      273.48     25.71 o 
  -1   3  18      325.01      311.11     14.99 o 
   0   3  18      233.90      229.51     12.45 o 
   1   3  18      321.07      352.77     13.03 o 
   2   3  18      260.89      257.32      7.26 o 
   3   3  18       48.18       51.40      8.84 o 
   4   3  18      540.80      540.82     12.24 o 
   5   3  18      264.86      247.24      8.18 o 
   6   3  18       34.16       33.26     12.95 o 
   7   3  18       68.63       94.18     36.94 o 
   8   3  18        0.82        3.27     17.96 o 
  -8   4  18       94.60       78.44     24.41 o 
  -7   4  18      243.54      274.52     15.52 o 
  -6   4  18       30.29       40.49      9.11 o 
  -5   4  18       45.16       37.25     10.80 o 
  -4   4  18       84.17       69.85     15.98 o 
  -3   4  18      254.17      248.19     10.03 o 
  -2   4  18      304.76      318.27     13.07 o 
  -1   4  18      381.93      391.98     15.48 o 
   0   4  18       52.38       45.22      6.17 o 
   1   4  18      391.69      349.58     14.11 o 
   2   4  18      312.55      292.31     23.96 o 
   3   4  18      261.91      277.56     14.50 o 
   4   4  18       83.52       62.00     10.74 o 
   5   4  18       44.19       41.96     13.49 o 
   6   4  18       32.04       41.44     34.05 o 
   7   4  18      238.79      203.34     80.28 o 
   8   4  18       91.70       57.23     43.62 o 
  -8   5  18        1.49        8.49      6.11 o 
  -7   5  18       15.28       14.04      7.14 o 
  -6   5  18      125.39      104.41     19.07 o 
  -5   5  18      109.92       98.21     18.37 o 
  -4   5  18      173.35      167.10     13.22 o 
  -3   5  18      267.79      278.55     15.18 o 
  -2   5  18      357.15      367.81     13.44 o 
  -1   5  18      582.60      578.56     18.20 o 
   0   5  18      732.22      701.37     22.40 o 
   1   5  18      580.08      570.57     21.78 o 
   2   5  18      359.15      371.75     19.46 o 
   3   5  18      271.24      262.02     16.88 o 
   4   5  18      171.63      182.48      9.23 o 
   5   5  18      104.99       90.46     25.02 o 
   6   5  18      124.67       97.66     30.92 o 
   7   5  18       14.73       27.21     16.86 o 
   8   5  18        1.43       18.32     15.32 o 
  -7   6  18        8.86       12.46      5.39 o 
  -6   6  18      136.36      105.47     27.94 o 
  -5   6  18      124.17       83.98     17.10 o 
  -4   6  18      135.53      145.17     12.63 o 
  -3   6  18      132.54      124.45     22.64 o 
  -2   6  18      177.92      167.76     23.36 o 
  -1   6  18      340.08      307.14     12.66 o 
   0   6  18       25.80       25.37      5.63 o 
   1   6  18      334.01      304.00     13.43 o 
   2   6  18      187.46      188.88     10.65 o 
   3   6  18      128.42      101.33     17.46 o 
   4   6  18      138.60      157.42     14.02 o 
   5   6  18      126.76      101.36     21.89 o 
   6   6  18      130.99       94.86     35.14 o 
   7   6  18        9.00       12.25     17.44 o 
  -7   7  18       10.83       14.54      7.67 o 
  -6   7  18       84.61       66.81     21.57 o 
  -5   7  18      736.55      775.24     26.54 o 
  -4   7  18       10.82       13.18      4.18 o 
  -3   7  18       56.95       52.85     10.11 o 
  -2   7  18       15.13       16.10      4.88 o 
  -1   7  18      182.34      198.64     11.51 o 
   0   7  18       69.51       49.06     10.88 o 
   1   7  18      177.93      171.60     28.13 o 
   2   7  18       16.38       12.65      6.07 o 
   3   7  18       59.05       44.17      9.12 o 
   4   7  18        9.87       11.54      5.36 o 
   5   7  18      739.27      760.44     20.88 o 
   6   7  18       83.67       74.14     22.88 o 
   7   7  18        9.79       20.56     12.01 o 
  -6   8  18      155.61      122.38     37.11 o 
  -5   8  18      125.65       92.37     25.52 o 
  -4   8  18      108.73       77.65     21.05 o 
  -3   8  18       26.63       32.41      7.67 o 
  -2   8  18       75.19       76.19     17.91 o 
  -1   8  18      105.52       93.99     17.33 o 
   0   8  18       35.93       38.66      8.67 o 
   1   8  18      104.69       91.77     16.64 o 
   2   8  18       75.10       65.50     14.94 o 
   3   8  18       27.36       24.28      7.25 o 
   4   8  18      103.27       71.81     16.37 o 
   5   8  18      128.11       88.12     29.27 o 
   6   8  18      157.93      134.89     42.01 o 
  -5   9  18       63.97       68.63     17.11 o 
  -4   9  18       18.08       16.75      7.91 o 
  -3   9  18      102.87       83.29     18.11 o 
  -2   9  18       90.38       94.59     19.68 o 
  -1   9  18      220.95      258.29     20.78 o 
   0   9  18        0.03       -2.30      5.00 o 
   1   9  18      215.21      222.31     14.73 o 
   2   9  18       89.04       99.41     10.30 o 
   3   9  18      105.77      136.52     13.71 o 
   4   9  18       17.62       20.95      8.05 o 
   5   9  18       64.89       46.84     19.03 o 
  -4  10  18       98.26       86.72     31.30 o 
  -3  10  18      133.48      137.74     44.30 o 
  -2  10  18       27.54       17.97      9.49 o 
  -1  10  18      218.27      198.76     30.39 o 
   0  10  18        0.04        6.02      4.89 o 
   1  10  18      213.64      232.02     14.00 o 
   2  10  18       24.33       13.63      6.15 o 
   3  10  18      133.75      113.41     25.99 o 
   4  10  18       98.62       90.79     33.98 o 
  -3  11  18      114.37      116.63     32.11 o 
  -2  11  18       46.38       53.52     13.30 o 
  -1  11  18      146.20      154.02     31.46 o 
   0  11  18        3.56        8.62      5.58 o 
   1  11  18      142.68      130.79     28.31 o 
   2  11  18       48.03       47.46     16.67 o 
   3  11  18      114.57      110.15     17.25 o 
   1   0  19     1073.74     1125.12     27.11 o 
   2   0  19        9.59        6.58      7.08 o 
   3   0  19      564.35      578.45     25.35 o 
   4   0  19        0.17        8.49      4.11 o 
   5   0  19      164.21      162.66     19.29 o 
   6   0  19       56.38       48.09     19.81 o 
   7   0  19      184.40      203.61     26.90 o 
   8   0  19       38.35       34.61     14.67 o 
  -8   1  19       14.29       23.80     14.55 o 
  -7   1  19      156.69      166.05     29.99 o 
  -6   1  19        7.48        5.24      6.13 o 
  -5   1  19       26.84       33.72      8.41 o 
  -4   1  19       16.20       15.10      6.35 o 
  -3   1  19      247.89      256.07     12.21 o 
  -2   1  19      407.79      416.67     23.42 o 
  -1   1  19       26.71       27.70      6.16 o 
   0   1  19     1118.20     1115.87     26.48 o 
   1   1  19       28.67       21.36      5.37 o 
   2   1  19      400.19      395.12     16.11 o 
   3   1  19      246.90      267.19     17.05 o 
   4   1  19       17.33       18.29      5.14 o 
   5   1  19       22.94       26.69      7.28 o 
   6   1  19        7.25       -1.06      9.36 o 
   7   1  19      154.22      193.84     55.04 o 
   8   1  19       13.30        9.58      9.24 o 
  -8   2  19       90.34       71.79     23.71 o 
  -7   2  19       40.72       47.83     11.42 o 
  -6   2  19       15.29        8.81      4.35 o 
  -5   2  19      112.66       92.77     19.02 o 
  -4   2  19      317.55      317.21     18.81 o 
  -3   2  19      486.53      525.88     16.20 o 
  -2   2  19      422.09      448.82     17.81 o 
  -1   2  19      404.81      405.88     14.53 o 
   0   2  19       19.97       16.23      4.05 o 
   1   2  19      405.24      385.52     18.22 o 
   2   2  19      424.37      444.77     13.20 o 
   3   2  19      493.30      504.37     13.54 o 
   4   2  19      319.51      293.04     10.67 o 
   5   2  19      109.91       99.87     26.01 o 
   6   2  19       15.04       22.05     21.77 o 
   7   2  19       41.29       45.35     15.54 o 
   8   2  19       93.60       69.39     25.22 o 
  -8   3  19        0.52        4.12      3.69 o 
  -7   3  19       31.98       31.51     11.43 o 
  -6   3  19       28.04       31.07     10.68 o 
  -5   3  19       86.80       87.42     20.80 o 
  -4   3  19       16.66       13.17      6.25 o 
  -3   3  19      625.38      692.52     38.82 o 
  -2   3  19       98.81       88.17     20.17 o 
  -1   3  19       92.23       93.65     12.00 o 
   0   3  19      129.81      149.60      9.81 o 
   1   3  19       87.90       76.17     12.12 o 
   2   3  19       94.30       89.45     13.52 o 
   3   3  19      620.35      644.02     18.71 o 
   4   3  19       14.73        9.67      4.37 o 
   5   3  19       85.32       82.04     23.18 o 
   6   3  19       26.84       40.77     17.48 o 
   7   3  19       31.37       39.25     17.15 o 
   8   3  19        0.64       11.37     14.71 o 
  -7   4  19       24.46       14.69      6.63 o 
  -6   4  19       35.63       22.24      6.43 o 
  -5   4  19      250.76      279.85     13.67 o 
  -4   4  19       57.96       57.73     12.22 o 
  -3   4  19      312.89      307.91     15.07 o 
  -2   4  19      472.25      474.08     13.90 o 
  -1   4  19       19.98       18.34      5.45 o 
   0   4  19      144.48      146.37      9.04 o 
   1   4  19       22.24       27.42      7.25 o 
   2   4  19      464.14      499.34     15.75 o 
   3   4  19      317.25      320.95      9.67 o 
   4   4  19       54.88       45.70      8.75 o 
   5   4  19      248.03      240.70     26.03 o 
   6   4  19       33.72       44.01     30.34 o 
   7   4  19       22.21       22.00     24.54 o 
  -7   5  19       14.05       11.93      5.29 o 
  -6   5  19       31.81       31.15      9.40 o 
  -5   5  19       11.13        9.32      5.17 o 
  -4   5  19      128.93      117.42     18.38 o 
  -3   5  19      177.28      214.95     18.10 o 
  -2   5  19      422.82      399.14     11.72 o 
  -1   5  19       77.80       69.99     11.80 o 
   0   5  19       15.10        9.46      3.89 o 
   1   5  19       75.85       68.96     12.84 o 
   2   5  19      415.24      382.78     14.87 o 
   3   5  19      173.73      173.80     13.24 o 
   4   5  19      135.28      121.29      8.41 o 
   5   5  19       12.85       17.64      7.49 o 
   6   5  19       29.60       13.82      8.19 o 
   7   5  19       14.65        6.79      9.63 o 
  -7   6  19       29.12       20.33      8.25 o 
  -6   6  19       95.49       85.69     18.90 o 
  -5   6  19      365.19      378.69     18.27 o 
  -4   6  19       90.41       70.45     16.21 o 
  -3   6  19       10.02        9.12      6.15 o 
  -2   6  19      365.28      354.71     13.02 o 
  -1   6  19      445.43      407.96     18.25 o 
   0   6  19       59.14       61.85     12.84 o 
   1   6  19      433.10      394.21     11.96 o 
   2   6  19      366.76      381.28     14.69 o 
   3   6  19       10.29        7.43      4.58 o 
   4   6  19       89.27       73.56     15.89 o 
   5   6  19      364.81      378.20     15.90 o 
   6   6  19       92.77       56.40     34.10 o 
   7   6  19       26.76       33.56     24.13 o 
  -6   7  19       12.29        8.83      4.72 o 
  -5   7  19      352.17      313.01     15.84 o 
  -4   7  19      100.15      121.21     30.16 o 
  -3   7  19       63.91       65.24     12.23 o 
  -2   7  19      188.17      181.80     12.02 o 
  -1   7  19      197.12      203.79     24.85 o 
   0   7  19      317.79      328.50     19.88 o 
   1   7  19      199.05      181.63     14.94 o 
   2   7  19      187.17      155.93     27.12 o 
   3   7  19       63.54       60.39     13.81 o 
   4   7  19      101.65      112.94      8.76 o 
   5   7  19      350.45      352.73     46.77 o 
   6   7  19       14.28        6.75      7.01 o 
  -5   8  19      163.61      139.28     29.84 o 
  -4   8  19      269.92      259.77     15.61 o 
  -3   8  19      119.63      117.58     22.55 o 
  -2   8  19       13.33       23.27      6.56 o 
  -1   8  19      162.12      147.97     27.54 o 
   0   8  19        2.30        5.95      4.18 o 
   1   8  19      160.70      164.87     10.50 o 
   2   8  19       13.69       13.79      4.37 o 
   3   8  19      117.28      102.08     21.99 o 
   4   8  19      273.30      292.10     16.44 o 
   5   8  19      165.87      134.08     16.31 o 
  -5   9  19       89.72       72.84     28.93 o 
  -4   9  19       92.47       73.23     23.95 o 
  -3   9  19       10.21        7.20      4.90 o 
  -2   9  19       60.54       48.16     13.01 o 
  -1   9  19       16.78       23.13      7.36 o 
   0   9  19        1.27        6.53      5.64 o 
   1   9  19       17.63       11.30      5.06 o 
   2   9  19       59.18       59.20     12.86 o 
   3   9  19        9.58        6.84      4.92 o 
   4   9  19       92.81       71.48     24.77 o 
   5   9  19       90.02       79.96     25.73 o 
  -3  10  19       39.85       45.44     13.05 o 
  -2  10  19       38.98       36.85     13.82 o 
  -1  10  19      219.37      277.62     29.27 o 
   0  10  19        0.03        4.18      4.91 o 
   1  10  19      216.20      200.47     40.02 o 
   2  10  19       40.14       32.21      8.71 o 
   3  10  19       41.55       50.08     10.59 o 
  -1  11  19       35.61       30.76      8.67 o 
   0  11  19       90.29       97.49     18.87 o 
   1  11  19       34.21       30.26     12.37 o 
   0   0  20      926.90      875.26     42.58 o 
   1   0  20      532.95      548.27     17.30 o 
   2   0  20      263.49      271.58     14.58 o 
   3   0  20        5.41        5.55      3.52 o 
   4   0  20        3.69        6.02      4.29 o 
   5   0  20        1.40        4.32      5.05 o 
   6   0  20       79.71       57.21     18.68 o 
   7   0  20        1.83        4.17      5.74 o 
   8   0  20       56.56       47.39     17.37 o 
  -8   1  20       25.07       17.56     12.42 o 
  -7   1  20      124.50       97.94     30.08 o 
  -6   1  20      382.61      409.18     27.69 o 
  -5   1  20       47.40       33.56      9.85 o 
  -4   1  20      138.83      125.53     22.82 o 
  -3   1  20      131.13      125.61     21.28 o 
  -2   1  20      186.67      183.94      8.25 o 
  -1   1  20      300.80      312.05     16.41 o 
   0   1  20     1936.87     1983.30     48.61 o 
   1   1  20      295.63      301.18     22.17 o 
   2   1  20      183.56      174.25     15.75 o 
   3   1  20      134.43      146.31     13.39 o 
   4   1  20      136.47      139.68     12.16 o 
   5   1  20       46.38       41.00     10.20 o 
   6   1  20      380.44      451.39     26.91 o 
   7   1  20      120.29       93.13     37.40 o 
   8   1  20       24.98       23.02     13.37 o 
  -7   2  20       25.73       17.48      6.29 o 
  -6   2  20       32.12       22.68      8.34 o 
  -5   2  20       50.19       46.04     14.84 o 
  -4   2  20      216.23      188.36     22.92 o 
  -3   2  20       25.06       26.87      9.82 o 
  -2   2  20       70.38       85.60     17.08 o 
  -1   2  20      405.78      410.78     14.07 o 
   0   2  20        1.04        3.03      2.30 o 
   1   2  20      404.61      388.92     13.87 o 
   2   2  20       67.23       65.84     12.84 o 
   3   2  20       28.86       22.20      6.03 o 
   4   2  20      216.79      221.20      8.79 o 
   5   2  20       51.10       50.16     13.64 o 
   6   2  20       33.45       23.73     14.49 o 
   7   2  20       28.43       29.33     10.62 o 
  -7   3  20       53.44       52.91     15.20 o 
  -6   3  20      279.99      337.74     16.44 o 
  -5   3  20       11.48       13.69      6.73 o 
  -4   3  20      259.67      271.13     18.39 o 
  -3   3  20       16.58       17.58      6.93 o 
  -2   3  20      164.52      155.16     12.31 o 
  -1   3  20      397.21      447.60     44.40 o 
   0   3  20       12.32       13.50      4.66 o 
   1   3  20      393.59      411.10      9.18 o 
   2   3  20      165.63      175.94     10.32 o 
   3   3  20       19.17       27.19      7.26 o 
   4   3  20      257.26      258.84      9.36 o 
   5   3  20       10.66       25.64      9.05 o 
   6   3  20      281.27      366.22     25.65 o 
   7   3  20       52.25       47.00     18.18 o 
  -7   4  20       54.43       29.77     11.77 o 
  -6   4  20       86.50       99.77     16.80 o 
  -5   4  20      145.49      146.28     13.26 o 
  -4   4  20      117.01      129.23     16.82 o 
  -3   4  20      311.91      315.08     28.45 o 
  -2   4  20      172.03      165.21     27.67 o 
  -1   4  20       43.08       37.87      9.92 o 
   0   4  20       19.67       15.86      5.04 o 
   1   4  20       45.03       44.15      7.97 o 
   2   4  20      172.68      167.25     11.50 o 
   3   4  20      320.61      311.53      9.46 o 
   4   4  20      112.31      107.09     16.25 o 
   5   4  20      146.58      160.38     18.03 o 
   6   4  20       85.39       83.12     39.38 o 
   7   4  20       52.44       43.31     37.51 o 
  -7   5  20       67.78       56.15     11.75 o 
  -6   5  20       22.80       20.79      8.52 o 
  -5   5  20       88.35       76.66     13.14 o 
  -4   5  20       56.21       63.21     13.25 o 
  -3   5  20      129.61      154.10     23.02 o 
  -2   5  20      188.50      228.93     22.18 o 
  -1   5  20       92.99      135.37     17.58 o 
   0   5  20       37.12       27.09      7.07 o 
   1   5  20       90.54       97.29     16.45 o 
   2   5  20      186.86      198.23     23.50 o 
   3   5  20      131.95      124.25     20.57 o 
   4   5  20       54.66       51.90     13.08 o 
   5   5  20       89.00       76.43     27.54 o 
   6   5  20       22.47        4.03     10.02 o 
   7   5  20       70.59       62.19     43.02 o 
  -6   6  20       91.37       62.04     15.93 o 
  -5   6  20       40.77       27.24      8.75 o 
  -4   6  20       37.24       31.33      9.64 o 
  -3   6  20      258.90      242.25     12.58 o 
  -2   6  20       69.81       62.45     11.96 o 
  -1   6  20      103.13       82.46     13.52 o 
   0   6  20       74.78       70.56     12.57 o 
   1   6  20      106.37       80.57     14.86 o 
   2   6  20       73.48       63.21     14.65 o 
   3   6  20      260.73      255.33     13.38 o 
   4   6  20       40.52       35.22     10.78 o 
   5   6  20       41.15       35.63     16.40 o 
   6   6  20       86.91       43.78     40.96 o 
  -6   7  20       27.44       31.19      9.85 o 
  -5   7  20      167.79      217.44     27.60 o 
  -4   7  20       26.13       21.12      6.85 o 
  -3   7  20      250.83      245.14     17.76 o 
  -2   7  20      199.83      157.00     30.06 o 
  -1   7  20      140.59      120.14     19.50 o 
   0   7  20       10.24        6.88      3.42 o 
   1   7  20      140.79      128.72     20.68 o 
   2   7  20      200.74      203.54     11.54 o 
   3   7  20      253.95      262.69      9.93 o 
   4   7  20       27.73       20.96      7.97 o 
   5   7  20      173.12      172.22     18.27 o 
   6   7  20       27.93       13.20     10.45 o 
  -5   8  20        2.20        3.21      6.31 o 
  -4   8  20       16.84       22.96      8.49 o 
  -3   8  20       29.81       19.79      6.56 o 
  -2   8  20       49.91       54.55      9.13 o 
  -1   8  20      192.93      191.13     16.64 o 
   0   8  20       62.51       68.75     14.75 o 
   1   8  20      192.77      144.87     24.93 o 
   2   8  20       49.93       48.74     10.96 o 
   3   8  20       30.48       29.45      9.15 o 
   4   8  20       15.14       14.38      9.25 o 
   5   8  20        2.84        4.60      5.10 o 
  -4   9  20       57.27       38.02     12.45 o 
  -3   9  20      198.72      241.39     30.99 o 
  -2   9  20      107.60      107.61     23.91 o 
  -1   9  20      173.83      148.79     31.31 o 
   0   9  20        7.62        4.44      4.72 o 
   1   9  20      169.91      187.53     19.27 o 
   2   9  20      108.80       91.70     23.27 o 
   3   9  20      197.85      228.22     17.65 o 
   4   9  20       57.91       62.98     18.85 o 
  -2  10  20       72.51       71.96     17.16 o 
  -1  10  20      115.36      111.83     30.99 o 
   0  10  20        0.19       12.79      5.40 o 
   1  10  20      116.66      166.79     29.04 o 
   2  10  20       71.07       61.47     20.34 o 
   1   0  21       54.92       60.86     12.98 o 
   2   0  21       24.93       25.34      4.79 o 
   3   0  21      432.07      363.26     11.97 o 
   4   0  21       96.70       92.40     21.77 o 
   5   0  21        0.22        6.05      4.22 o 
   6   0  21        1.56       10.06      8.99 o 
   7   0  21        0.50        1.81      6.71 o 
  -7   1  21      140.98      107.56     37.66 o 
  -6   1  21       43.11       33.82      9.89 o 
  -5   1  21      528.62      590.78     23.22 o 
  -4   1  21       81.13       70.11     19.01 o 
  -3   1  21       10.53       12.18      7.08 o 
  -2   1  21      289.03      319.65     14.82 o 
  -1   1  21      571.78      561.43     21.55 o 
   0   1  21      109.27      115.89     17.86 o 
   1   1  21      564.33      522.53     16.25 o 
   2   1  21      285.03      268.67     15.88 o 
   3   1  21       10.30        5.79      3.45 o 
   4   1  21       79.61       72.96     15.26 o 
   5   1  21      521.23      536.33     15.13 o 
   6   1  21       42.00       50.85     16.66 o 
   7   1  21      139.68      178.66     22.87 o 
  -7   2  21        2.14        9.20      4.79 o 
  -6   2  21       97.50       98.14     17.56 o 
  -5   2  21       30.07       21.77      6.97 o 
  -4   2  21      379.81      377.48     13.28 o 
  -3   2  21      416.55      420.15     13.56 o 
  -2   2  21      317.76      311.84     12.03 o 
  -1   2  21       97.72      107.10     15.13 o 
   0   2  21       68.25       68.13     10.54 o 
   1   2  21      103.12      107.08     17.12 o 
   2   2  21      315.60      344.90     13.66 o 
   3   2  21      419.42      420.89     11.85 o 
   4   2  21      380.60      400.37     22.51 o 
   5   2  21       31.99       34.30     10.93 o 
   6   2  21       98.36      108.24     31.43 o 
   7   2  21        2.47        2.47      5.46 o 
  -7   3  21       36.40       30.42      6.52 o 
  -6   3  21      260.02      296.14     24.47 o 
  -5   3  21      151.27      167.68     23.95 o 
  -4   3  21       29.80       44.47     12.06 o 
  -3   3  21      248.06      268.21     13.55 o 
  -2   3  21       64.43       70.56     16.25 o 
  -1   3  21        0.96        2.89      2.94 o 
   0   3  21      310.40      318.75     16.77 o 
   1   3  21        1.11        3.39      2.71 o 
   2   3  21       59.99       52.43      9.61 o 
   3   3  21      244.04      290.48     21.49 o 
   4   3  21       27.43       38.28     10.19 o 
   5   3  21      151.42      187.79     20.82 o 
   6   3  21      259.58      312.77     21.31 o 
   7   3  21       37.64       31.85     23.94 o 
  -7   4  21        0.47        4.66      4.31 o 
  -6   4  21       12.27       10.50      6.22 o 
  -5   4  21      249.03      298.01     25.17 o 
  -4   4  21       18.34       20.54      5.04 o 
  -3   4  21     1263.05     1331.94     32.76 o 
  -2   4  21      244.68      285.57     22.32 o 
  -1   4  21      228.92      244.14     12.84 o 
   0   4  21      480.76      493.82     15.71 o 
   1   4  21      238.41      245.00     14.25 o 
   2   4  21      244.06      255.40     26.28 o 
   3   4  21     1269.26     1321.08     26.28 o 
   4   4  21       19.92       16.70      7.01 o 
   5   4  21      246.20      254.32     17.29 o 
   6   4  21       11.52       21.49     19.44 o 
   7   4  21        0.80       14.02     18.58 o 
  -6   5  21      229.53      237.72     18.12 o 
  -5   5  21      153.50      138.31     11.85 o 
  -4   5  21       75.95       67.74     14.12 o 
  -3   5  21      297.50      312.71     12.72 o 
  -2   5  21       47.71       58.92      8.24 o 
  -1   5  21      123.87      104.24     13.71 o 
   0   5  21      186.36      219.25     10.52 o 
   1   5  21      124.80      115.18     14.96 o 
   2   5  21       43.77       43.85     10.36 o 
   3   5  21      294.20      304.63     27.27 o 
   4   5  21       78.98       78.02     12.30 o 
   5   5  21      150.51      150.70     15.48 o 
   6   5  21      233.20      159.95     89.42 o 
  -6   6  21      139.13      154.45     14.81 o 
  -5   6  21      163.21      126.99     34.78 o 
  -4   6  21      146.42      120.41     25.74 o 
  -3   6  21      313.88      346.07     15.50 o 
  -2   6  21      106.76       94.10     15.68 o 
  -1   6  21       96.17       83.57     13.84 o 
   0   6  21       15.41       18.16      5.82 o 
   1   6  21       92.96       84.30     14.74 o 
   2   6  21      108.31       98.76     19.91 o 
   3   6  21      311.12      270.16     19.17 o 
   4   6  21      145.10      150.23     12.80 o 
   5   6  21      160.18      119.66     34.14 o 
   6   6  21      138.22      138.73     87.48 o 
  -5   7  21        0.04        8.25      6.00 o 
  -4   7  21       32.67       39.34     11.95 o 
  -3   7  21       87.49       57.55     10.08 o 
  -2   7  21       13.42       16.68      3.99 o 
  -1   7  21      110.98       97.63     19.82 o 
   0   7  21       95.08       89.87     21.81 o 
   1   7  21      113.58      109.23     12.64 o 
   2   7  21       12.64       12.30      4.98 o 
   3   7  21       85.34       63.94     14.35 o 
   4   7  21       32.27       37.47     20.96 o 
   5   7  21        0.02        5.65      8.13 o 
  -4   8  21       66.71       46.16     16.76 o 
  -3   8  21       67.75       84.32     24.97 o 
  -2   8  21       25.85       30.90      7.31 o 
  -1   8  21       69.91       59.81     12.78 o 
   0   8  21       31.42       34.87     10.60 o 
   1   8  21       69.72       63.32     14.94 o 
   2   8  21       25.48       26.35      6.59 o 
   3   8  21       67.41       66.19     14.25 o 
   4   8  21       67.62       45.96     18.84 o 
  -3   9  21       99.41       71.00     20.21 o 
  -2   9  21      123.75      143.98     20.03 o 
  -1   9  21       58.06       57.77     15.29 o 
   0   9  21        0.18        7.97      4.14 o 
   1   9  21       60.35       46.44     14.24 o 
   2   9  21      122.60      101.74     21.68 o 
   3   9  21       95.03       75.73     19.20 o 
  -1  10  21       26.84       19.56      6.76 o 
   0  10  21      238.18      293.48     32.84 o 
   1  10  21       26.42       18.62      7.03 o 
   0   0  22      262.67      276.13     15.91 o 
   1   0  22      199.07      178.39     10.15 o 
   2   0  22      428.87      468.44     36.16 o 
   3   0  22        0.21        7.73      5.50 o 
   4   0  22       20.52       17.51      7.97 o 
   5   0  22       55.23       56.15     15.46 o 
   6   0  22       27.81       26.45     11.90 o 
   7   0  22        9.59        8.28      8.15 o 
  -7   1  22      287.55      283.22     24.24 o 
  -6   1  22       53.85       53.74     19.53 o 
  -5   1  22        0.78        5.47      8.33 o 
  -4   1  22      184.81      180.27     15.07 o 
  -3   1  22      309.28      343.35     25.83 o 
  -2   1  22       30.29       26.49      6.36 o 
  -1   1  22      399.98      380.84     15.18 o 
   0   1  22      252.56      241.49     10.46 o 
   1   1  22      408.06      427.78     14.71 o 
   2   1  22       29.55       27.11      7.67 o 
   3   1  22      305.31      318.11     15.82 o 
   4   1  22      190.45      168.11     10.49 o 
   5   1  22        0.68       10.53      6.96 o 
   6   1  22       53.83       56.05     24.95 o 
   7   1  22      280.21      303.48     35.36 o 
  -7   2  22      102.11       91.29     27.69 o 
  -6   2  22       63.96       46.40     12.94 o 
  -5   2  22      281.60      297.17     14.55 o 
  -4   2  22      196.50      210.06     13.45 o 
  -3   2  22      139.00      125.14     15.06 o 
  -2   2  22       81.89       75.43     16.52 o 
  -1   2  22      213.82      224.92     10.59 o 
   0   2  22       29.85       38.48      7.73 o 
   1   2  22      218.31      252.55     11.37 o 
   2   2  22       84.50       73.27     13.35 o 
   3   2  22      140.67      129.71     15.70 o 
   4   2  22      202.65      205.77     14.24 o 
   5   2  22      283.44      320.35     24.65 o 
   6   2  22       66.32       56.76     22.13 o 
   7   2  22       99.74       85.68     30.28 o 
  -6   3  22       54.02       55.60     12.44 o 
  -5   3  22        4.93        7.33      6.68 o 
  -4   3  22       40.96       46.51     12.27 o 
  -3   3  22       77.65       65.55     12.75 o 
  -2   3  22      174.49      162.03     12.95 o 
  -1   3  22       31.33       25.77      7.76 o 
   0   3  22       30.12       40.54     10.93 o 
   1   3  22       28.63       32.65      6.19 o 
   2   3  22      174.34      177.27     12.15 o 
   3   3  22       77.11       74.95     16.28 o 
   4   3  22       39.07       40.59      9.66 o 
   5   3  22        5.02        2.36      3.85 o 
   6   3  22       51.91       55.19     14.84 o 
  -6   4  22        2.60        8.15      4.07 o 
  -5   4  22       67.46       50.77     11.75 o 
  -4   4  22       26.43       22.57      8.14 o 
  -3   4  22       10.14       10.42      5.90 o 
  -2   4  22        7.41        7.48      3.28 o 
  -1   4  22       77.12       73.23     14.76 o 
   0   4  22      301.89      301.30     11.24 o 
   1   4  22       78.30       48.13     13.26 o 
   2   4  22        8.65        1.50      7.12 o 
   3   4  22        9.51        6.82      5.10 o 
   4   4  22       24.26       19.21      7.72 o 
   5   4  22       67.38       41.80     14.89 o 
   6   4  22        3.43        9.42     10.59 o 
  -6   5  22       55.11       44.83     14.07 o 
  -5   5  22       79.23       58.01     14.92 o 
  -4   5  22      290.65      318.38     19.38 o 
  -3   5  22      147.41      144.56     15.78 o 
  -2   5  22       21.36       17.52      5.52 o 
  -1   5  22      172.91      167.31      9.97 o 
   0   5  22        4.58        9.03      3.24 o 
   1   5  22      178.52      179.23     10.40 o 
   2   5  22       21.03       18.79      7.26 o 
   3   5  22      142.73      131.92     21.41 o 
   4   5  22      293.22      273.42     21.84 o 
   5   5  22       77.61       67.47     18.52 o 
   6   5  22       53.16       40.14     37.54 o 
  -5   6  22        4.13       10.89      5.98 o 
  -4   6  22       39.11       24.00     12.52 o 
  -3   6  22       49.23       37.89      7.79 o 
  -2   6  22      139.55      140.38     26.85 o 
  -1   6  22       62.23       48.45     11.64 o 
   0   6  22      490.21      539.77     29.08 o 
   1   6  22       61.11       59.06      9.74 o 
   2   6  22      138.81      138.58     11.96 o 
   3   6  22       49.19       36.66      9.72 o 
   4   6  22       38.15       30.98     14.20 o 
   5   6  22        4.46       12.00      6.40 o 
  -4   7  22      160.94      186.52     13.67 o 
  -3   7  22      141.60      132.43     22.25 o 
  -2   7  22      147.49      172.30     21.95 o 
  -1   7  22       25.68       25.60      7.17 o 
   0   7  22       15.87       18.52      4.79 o 
   1   7  22       23.41       22.30      6.80 o 
   2   7  22      146.91      140.89     11.75 o 
   3   7  22      143.63      126.37     29.64 o 
   4   7  22      161.34      177.28     28.95 o 
  -3   8  22        3.99        7.64      4.10 o 
  -2   8  22       65.12       56.03     17.59 o 
  -1   8  22       95.00       68.72     14.68 o 
   0   8  22        1.10        3.71      4.50 o 
   1   8  22       97.18       79.30     14.41 o 
   2   8  22       63.28       57.26     14.66 o 
   3   8  22        4.13        9.35      5.59 o 
  -2   9  22       15.16       14.84      4.98 o 
  -1   9  22      269.98      317.53     20.51 o 
   0   9  22        2.11        5.40      5.47 o 
   1   9  22      271.03      300.53     27.95 o 
   2   9  22       13.89       16.80      6.91 o 
   1   0  23        0.88        4.62      3.72 o 
   2   0  23      157.46      154.91     11.94 o 
   3   0  23       93.14      110.02     12.79 o 
   4   0  23       36.51       29.06      8.21 o 
   5   0  23        2.82        9.91      8.39 o 
   6   0  23      185.54      165.96     45.80 o 
  -6   1  23       91.40       75.24     26.63 o 
  -5   1  23      162.58      169.33     14.10 o 
  -4   1  23       90.12       88.76     28.49 o 
  -3   1  23        4.19       10.28      6.28 o 
  -2   1  23      102.91       92.46     16.92 o 
  -1   1  23      326.09      348.45     12.79 o 
   0   1  23       14.27       12.53      5.04 o 
   1   1  23      333.47      336.36     21.86 o 
   2   1  23      106.68      102.07     19.10 o 
   3   1  23        4.43        3.78      4.61 o 
   4   1  23       87.26       69.44     17.28 o 
   5   1  23      167.34      163.10     33.12 o 
   6   1  23       93.11       63.94     20.07 o 
  -6   2  23       84.45       68.69     22.67 o 
  -5   2  23       30.51       17.96     12.92 o 
  -4   2  23       36.69       27.04      7.61 o 
  -3   2  23       65.72       71.34     17.80 o 
  -2   2  23      187.35      213.78     20.10 o 
  -1   2  23       85.18       89.50     18.57 o 
   0   2  23        4.02       -0.19      4.73 o 
   1   2  23       87.36      105.42     21.84 o 
   2   2  23      182.76      187.95     11.44 o 
   3   2  23       65.62       63.74     14.85 o 
   4   2  23       35.50       32.52      6.85 o 
   5   2  23       29.11       22.95     10.15 o 
   6   2  23       83.96       50.45     23.06 o 
  -6   3  23       43.09       37.43     19.69 o 
  -5   3  23       17.73       13.34      6.08 o 
  -4   3  23       56.83       45.47     11.95 o 
  -3   3  23       65.89       80.11     17.36 o 
  -2   3  23      124.94      133.38     24.86 o 
  -1   3  23       42.36       42.72     11.35 o 
   0   3  23      158.06      172.91     26.18 o 
   1   3  23       44.85       45.60     13.61 o 
   2   3  23      117.68      108.91     20.67 o 
   3   3  23       63.96       68.25     13.55 o 
   4   3  23       53.36       42.39     10.32 o 
   5   3  23       17.29       11.50      4.39 o 
   6   3  23       44.84       43.34     20.04 o 
  -5   4  23      123.20      104.19     27.24 o 
  -4   4  23       11.47        6.75      5.36 o 
  -3   4  23      374.70      427.18     18.27 o 
  -2   4  23      196.96      230.92     19.10 o 
  -1   4  23      143.13      139.24     15.71 o 
   0   4  23       25.84       19.43      8.80 o 
   1   4  23      149.47      186.10     17.97 o 
   2   4  23      201.70      198.46     27.05 o 
   3   4  23      375.38      444.03     29.24 o 
   4   4  23       10.71        1.87     13.12 o 
   5   4  23      127.52      141.73     59.84 o 
  -5   5  23       64.20       43.17     13.12 o 
  -4   5  23       79.29       56.42     11.98 o 
  -3   5  23      139.81      139.21     19.40 o 
  -2   5  23       66.37       83.98     13.52 o 
  -1   5  23      109.23       97.52     14.21 o 
   0   5  23        0.09        5.19      6.32 o 
   1   5  23      108.84       72.79     15.12 o 
   2   5  23       63.73       58.24     12.03 o 
   3   5  23      136.44      129.23     22.78 o 
   4   5  23       76.87       62.06     22.15 o 
   5   5  23       64.71       43.03     31.84 o 
  -4   6  23       58.04       46.58     11.95 o 
  -3   6  23      108.75       70.59     14.84 o 
  -2   6  23       39.85       35.05      7.00 o 
  -1   6  23      293.42      301.35     20.20 o 
   0   6  23      258.61      260.17     11.58 o 
   1   6  23      293.71      327.43     28.38 o 
   2   6  23       39.90       34.38      9.19 o 
   3   6  23      110.96       87.99     22.93 o 
   4   6  23       59.94       48.71     25.53 o 
  -4   7  23       11.54       23.65     14.18 o 
  -3   7  23      169.25      203.03     24.20 o 
  -2   7  23       80.56       84.21     13.17 o 
  -1   7  23        4.42        5.15      4.53 o 
   0   7  23       50.83       45.27     12.97 o 
   1   7  23        4.71        3.61      4.40 o 
   2   7  23       80.83       71.82     24.44 o 
   3   7  23      166.49      196.21     20.69 o 
   4   7  23       11.97       23.47     16.21 o 
  -2   8  23       57.32       37.37     14.14 o 
  -1   8  23       19.16       20.20      8.46 o 
   0   8  23      232.49      274.17     16.93 o 
   1   8  23       18.02       15.55      6.80 o 
   2   8  23       58.67       38.18     18.21 o 
   0   0  24       36.40       43.91     11.85 o 
   1   0  24       59.55       50.34     10.30 o 
   2   0  24       74.89       72.83     18.30 o 
   3   0  24        6.53        9.80      4.89 o 
   4   0  24      419.10      432.86     38.46 o 
   5   0  24       28.33       33.71     10.88 o 
   6   0  24       28.86       19.09     10.69 o 
  -5   1  24      196.48      228.74     34.83 o 
  -4   1  24       17.76       13.26     10.54 o 
  -3   1  24      131.36      131.96     30.52 o 
  -2   1  24      160.03      166.93     11.84 o 
  -1   1  24      142.91      142.26     12.55 o 
   0   1  24        0.07        6.07      9.09 o 
   1   1  24      137.76      118.37     25.08 o 
   2   1  24      160.71      140.94     12.38 o 
   3   1  24      133.76      136.73      9.71 o 
   4   1  24       17.52       15.62      5.46 o 
   5   1  24      195.81      184.01     43.78 o 
  -5   2  24        6.53        9.43     10.48 o 
  -4   2  24      344.47      455.65     65.37 o 
  -3   2  24       38.89       32.85     10.65 o 
  -2   2  24      578.83      640.31     29.72 o 
  -1   2  24      278.72      238.53     34.59 o 
   0   2  24      137.48      157.64     11.93 o 
   1   2  24      278.95      270.62     15.68 o 
   2   2  24      580.10      647.37     23.15 o 
   3   2  24       38.13       32.68      7.26 o 
   4   2  24      342.04      438.49     29.30 o 
   5   2  24        6.73        4.22     10.52 o 
  -5   3  24       81.55       82.33     23.33 o 
  -4   3  24       29.10       46.04     14.87 o 
  -3   3  24       62.85       70.51     17.93 o 
  -2   3  24      430.22      423.77     25.31 o 
  -1   3  24       95.95       82.23     17.81 o 
   0   3  24      129.48      134.83     22.16 o 
   1   3  24      100.11      101.45     20.75 o 
   2   3  24      425.53      453.82     16.62 o 
   3   3  24       66.62       70.50     15.27 o 
   4   3  24       29.62       40.79     10.51 o 
   5   3  24       82.53       87.48     31.19 o 
  -5   4  24      120.83      112.08     32.61 o 
  -4   4  24      162.29      201.06     25.37 o 
  -3   4  24      108.78       99.52     20.66 o 
  -2   4  24      218.88      220.19     15.04 o 
  -1   4  24      161.00      140.06     27.74 o 
   0   4  24       84.79       78.50     20.03 o 
   1   4  24      158.37      132.55     31.06 o 
   2   4  24      214.02      242.13     18.37 o 
   3   4  24      107.49       97.76     14.82 o 
   4   4  24      166.28      212.67     25.39 o 
   5   4  24      122.07      101.77     47.56 o 
  -4   5  24       75.09       59.97     13.77 o 
  -3   5  24       84.02       70.04     15.78 o 
  -2   5  24       61.34       60.74     13.29 o 
  -1   5  24      111.01      106.21     20.59 o 
   0   5  24        6.53       11.24      7.47 o 
   1   5  24      114.36       90.92     26.46 o 
   2   5  24       61.06       56.14     18.35 o 
   3   5  24       85.26       63.23     20.07 o 
   4   5  24       75.60       43.70     15.55 o 
  -3   6  24       34.42       29.33      6.88 o 
  -2   6  24      179.87      174.34     18.27 o 
  -1   6  24      123.31       95.34     28.52 o 
   0   6  24      129.93      164.64     26.95 o 
   1   6  24      122.74       92.37     27.69 o 
   2   6  24      174.34      170.91     16.91 o 
   3   6  24       34.69       30.95     10.38 o 
  -2   7  24      147.71      192.67     18.11 o 
  -1   7  24       69.16       47.57     11.79 o 
   0   7  24       49.38       43.22     19.26 o 
   1   7  24       72.13       44.11     17.31 o 
   2   7  24      150.74      195.46     29.23 o 
   1   0  25      238.13      237.75     20.69 o 
   2   0  25       94.68       88.68     15.32 o 
   3   0  25       33.28       28.48      7.18 o 
   4   0  25        2.46        0.57     10.26 o 
   5   0  25      343.02      372.93     33.40 o 
  -5   1  25       61.39       48.39     14.98 o 
  -4   1  25       39.74       36.48     15.69 o 
  -3   1  25        5.42        7.64      6.45 o 
  -2   1  25       20.46       24.16      7.30 o 
  -1   1  25       15.53       21.42      4.98 o 
   0   1  25        1.09        4.83      6.15 o 
   1   1  25       16.43       18.75      6.47 o 
   2   1  25       22.65       33.72      8.91 o 
   3   1  25        5.25       15.38      6.12 o 
   4   1  25       42.34       46.48     12.93 o 
   5   1  25       59.54       36.09     17.45 o 
  -5   2  25       22.15       14.25     12.68 o 
  -4   2  25       73.85       46.70     15.82 o 
  -3   2  25      381.17      432.02     26.75 o 
  -2   2  25       43.29       29.83      8.73 o 
  -1   2  25       33.29       44.63     11.27 o 
   0   2  25       46.73       38.95      9.32 o 
   1   2  25       31.99       35.68      8.21 o 
   2   2  25       41.67       28.81      6.72 o 
   3   2  25      379.66      406.57     16.34 o 
   4   2  25       75.55       66.72     18.66 o 
   5   2  25       19.22       21.36     11.73 o 
  -4   3  25      109.42       76.99     24.28 o 
  -3   3  25      329.99      394.87     51.44 o 
  -2   3  25      115.85      101.04     21.34 o 
  -1   3  25       62.04       49.28     13.26 o 
   0   3  25       29.28       21.01      5.98 o 
   1   3  25       63.90       46.91     13.40 o 
   2   3  25      111.62      121.91     25.72 o 
   3   3  25      334.56      371.23     14.46 o 
   4   3  25      110.08       82.98     23.53 o 
  -4   4  25       15.86       14.10      6.72 o 
  -3   4  25      158.34      160.74     33.36 o 
  -2   4  25       18.36       15.03      7.98 o 
  -1   4  25      103.38       83.06     20.85 o 
   0   4  25      138.21      118.21     29.20 o 
   1   4  25      101.44      103.77     25.79 o 
   2   4  25       19.27       18.17      7.38 o 
   3   4  25      159.40      207.75     25.64 o 
   4   4  25       15.79       19.97      7.43 o 
  -3   5  25       49.86       31.91     10.89 o 
  -2   5  25      194.38      175.83     19.48 o 
  -1   5  25       88.03       76.62     24.07 o 
   0   5  25       15.88       16.41      8.51 o 
   1   5  25       87.53       64.04     16.31 o 
   2   5  25      187.04      152.99     28.17 o 
   3   5  25       47.12       24.65     10.54 o 
  -2   6  25      136.72      123.24     30.97 o 
  -1   6  25       80.88       69.81     22.71 o 
   0   6  25       15.97       19.09      8.03 o 
   1   6  25       82.37       78.19     27.18 o 
   2   6  25      137.43      129.99     23.29 o 
   0   0  26      365.95      393.96     19.26 o 
   1   0  26       12.72       17.53      4.91 o 
   2   0  26        1.34        8.44      3.47 o 
   3   0  26      126.48      134.89     11.34 o 
   4   0  26       17.94       13.65     11.86 o 
  -4   1  26       11.33        9.78      9.51 o 
  -3   1  26      112.86       99.34     27.10 o 
  -2   1  26      222.80      200.72     21.00 o 
  -1   1  26        3.06        4.86      3.91 o 
   0   1  26        0.30        8.66      4.77 o 
   1   1  26        3.50        7.16      8.23 o 
   2   1  26      221.23      163.61     14.19 o 
   3   1  26      114.14       90.82     18.64 o 
   4   1  26       11.22        7.39      6.73 o 
  -4   2  26       58.51       41.52     18.18 o 
  -3   2  26       15.22       28.93     10.84 o 
  -2   2  26        5.04        1.90      7.78 o 
  -1   2  26      103.01      105.85     24.14 o 
   0   2  26        9.72       11.99      5.15 o 
   1   2  26      100.88       84.78     20.24 o 
   2   2  26        4.49        5.19      4.61 o 
   3   2  26       15.55       18.64      5.86 o 
   4   2  26       57.88       47.18     12.73 o 
  -3   3  26      175.57      192.50     19.58 o 
  -2   3  26        7.26        3.72      5.33 o 
  -1   3  26      212.20      193.79     30.68 o 
   0   3  26        4.42        6.60      5.43 o 
   1   3  26      216.11      227.44     20.99 o 
   2   3  26        7.08        8.53      6.56 o 
   3   3  26      181.02      207.34     17.51 o 
  -3   4  26       12.02        5.64      6.07 o 
  -2   4  26       18.75       11.68      8.30 o 
  -1   4  26      136.43      166.37     20.47 o 
   0   4  26      204.35      177.90     19.31 o 
   1   4  26      134.36      146.47     27.90 o 
   2   4  26       17.48        6.94      8.54 o 
   3   4  26       12.02       11.09      6.48 o 
  -2   5  26       87.38       79.25     21.13 o 
  -1   5  26       30.04       17.55     10.79 o 
   0   5  26       10.01       12.24      5.43 o 
   1   5  26       30.83       28.51     12.36 o 
   2   5  26       91.71       55.40     19.62 o 
   1   0  27       24.14       29.80      8.76 o 
   2   0  27        1.04        1.57      5.45 o 
   3   0  27      238.54      189.49     49.08 o 
  -3   1  27       59.84       47.86     19.10 o 
  -2   1  27      115.11       71.05     26.20 o 
  -1   1  27       32.05       35.84     10.00 o 
   0   1  27        0.01        6.57      4.89 o 
   1   1  27       32.49       28.51      7.11 o 
   2   1  27      114.35       89.22     20.99 o 
   3   1  27       60.61       39.22     10.30 o 
  -2   2  27       12.23        8.64      9.17 o 
  -1   2  27       42.59       49.87     16.28 o 
   0   2  27        8.76       20.29     11.29 o 
   1   2  27       40.21       31.37      7.95 o 
   2   2  27       12.45       14.11      4.51 o 
  -2   3  27      343.65      443.34     43.77 o 
  -1   3  27       22.13       16.38      6.75 o 
   0   3  27       32.30       22.08     14.12 o 
   1   3  27       22.91       21.90      6.56 o 
   2   3  27      340.07      350.99     22.70 o 
  -1   4  27       65.69       49.01      8.61 o 
   0   4  27      377.30      342.42     21.44 o 
   1   4  27       64.72       46.55     14.66 o 
   0   0  28      564.31      901.85    150.70 o 
   1   0  28        0.55        7.33      3.46 o 
   0   1  28       83.90      108.17     16.02 o 
                                                 
